# Supplementary material for: Spectrum of genetic disorders and gene variants in the United Arab Emirates national population: insights from the CTGA database
Source: Front Genet. 2023 May 4;14:1177204. doi: 10.3389/fgene.2023.1177204 (PMC10194840; doi:10.3389/fgene.2023.1177204)
Supplement: Supplementary file 1 [file Table2.XLSX]

## Sheet: Sheet1
List of most frequently occurring HPO terms in Emirati patients with monogenic diseases
Anemia
Global developmental delay
Decreased glucose-6-phosphate dehydrogenase level in blood
Seizure
Intellectual disability
Abnormal facial shape
Failure to thrive
Hypotonia
Microcephaly
Short stature
Elevated sweat chloride
Reduced visual acuity
Delayed speech and language development
Generalized hypotonia
Ataxia
Rod-cone dystrophy
Specific learning disability
Hearing impairment
Nystagmus
Macular Atrophy
