# Supplementary material for: Spectrum of genetic disorders and gene variants in the United Arab Emirates national population: insights from the CTGA database
Source: Front Genet. 2023 May 4;14:1177204. doi: 10.3389/fgene.2023.1177204 (PMC10194840; doi:10.3389/fgene.2023.1177204)
Supplement: Supplementary file 2 [file Table1.XLSX]

## Sheet: Diseases
List of Genetic Phenotypes Reported in Emirati subjects
Name	OMIM Number	Related Gene Record	WHO ICD Classification	Mode of Inheritance
Neurodegeneration with Brain Iron Accumulation 2B	610217	Phospholipase A2, Group VI	Diseases of the nervous system	Autosomal, Recessive
Developmental and Epileptic Encephalopathy 36	300884	ALG13 UDP-N-Acetylglucosaminyltransferase Subunit	Endocrine, nutritional and metabolic diseases	X-linked, Dominant
Leber Congenital Amaurosis 3	604232	Spermatogenesis-Associated Protein 7	Diseases of the eye and adnexa	Autosomal, Recessive
Prader-Willi Syndrome	176270		Congenital malformations, deformations and chromosomal abnormalities	Autosomal, Dominant
Stargardt Disease 1	248200	ATP-Binding Cassette, Subfamily A, Member 4	Diseases of the eye and adnexa	Autosomal, Recessive
Mega-Corpus-Callosum Syndrome with Cerebellar Hypoplasia and Cortical Malformations	618273	Microtubule-Associated Serine/Threonine Kinase 1	Congenital malformations, deformations and chromosomal abnormalities	Autosomal, Dominant
Geleophysic Dysplasia 1	231050	ADAMTS-Like Protein 2	Congenital malformations, deformations and chromosomal abnormalities	Autosomal, Recessive
Beta-Thalassemia	613985	Hemoglobin - Beta Locus	Diseases of the blood and blood-forming organs and certain disorders involving the immune mechanism	Autosomal, Recessive, Dominant
Surfactant Metabolism Dysfunction, Pulmonary, 5	614370	Granulocyte-Macrophage Colony-Stimulating Factor Receptor, Beta	Diseases of the respiratory system	Autosomal, Recessive
Chromosome 1p36 Deletion Syndrome, Distal	607872		Congenital malformations, deformations and chromosomal abnormalities
Congenital Disorder of Glycosylation, Type IIL	614576	Component of Oligomeric Golgi Complex 6	Endocrine, nutritional and metabolic diseases	Autosomal, Recessive
Short Stature, Idiopathic, X-Linked	300582	Short Stature Homeobox	Endocrine, nutritional and metabolic diseases	X-linked
Intellectual Developmental Disorder, Autosomal Dominant 58	618106	SET Nuclear Protooncogene	Mental and behavioural disorders	Autosomal, Dominant
Intellectual Developmental Disorder, Autosomal Dominant 44, with Microcephaly	617061	Triple Functional Domain	Congenital malformations, deformations and chromosomal abnormalities	Autosomal, Dominant
Neurodevelopmental Disorder, Nonprogressive, with Spasticity and Transient Opisthotonus	619653	Tenascin R	Diseases of the nervous system	Autosomal, Recessive
Meckel Syndrome, Type 4	611134	Centrosomal Protein 290	Congenital malformations, deformations and chromosomal abnormalities	Autosomal, Recessive
Deafness, Autosomal Recessive 42	609646	Immunoglobulin-Like Domain-Containing Receptor 1	Diseases of the ear and mastoid process	Autosomal, Recessive
Clark-Baraitser Syndrome	617752	Thyroid Hormone Receptor Interactor 12	Mental and behavioural disorders	Autosomal, Dominant
Rafiq Syndrome	614202	Mannosidase, Alpha, Class 1B, Member 1	Endocrine, nutritional and metabolic diseases	Autosomal, Recessive
Neurodevelopmental Disorder With Seizures, Hypotonia, And Brain Imaging Abnormalities	618922	Glutamate Receptor, Metabotropic, 7	Diseases of the nervous system	Autosomal, Recessive
Congenital Disorder Of Glycosylation, Type If	609180	Mannose-P-Dolichol Utilization Defect 1	Endocrine, nutritional and metabolic diseases	Autosomal, Recessive
Congenital Disorder Of Glycosylation, Type Iq	612379	Steroid 5-Alpha-Reductase 3	Endocrine, nutritional and metabolic diseases	Autosomal, Recessive
Microcephaly, Seizures, And Developmental Delay	613402	Polynucleotide Kinase 3-Prime Phosphatase	Diseases of the nervous system	Autosomal, Recessive
Vasculopathy, Retinal, with Cerebral Leukodystrophy	192315	3-Prime Repair Exonuclease 1	Diseases of the nervous system	Autosomal, Dominant
Mitochondrial Myopathy, Infantile, Transient	500009	Transfer RNA, Mitochondrial, Alanine	Diseases of the nervous system	Mitochondrial
Bardet-Biedl syndrome 5	615983	BBS5 Gene	Congenital malformations, deformations and chromosomal abnormalities	Autosomal, Recessive
Hypotonia, Infantile, with Psychomotor Retardation and Characteristic Facies 2	616801	UNC80 Homolog, NALCN Channel Complex Subunit	Congenital malformations, deformations and chromosomal abnormalities	Autosomal, Recessive
Developmental and Epileptic Encephalopathy 42	617106	Calcium Channel, Voltage-Dependent, P/Q Type, Alpha-1A Subunit	Diseases of the nervous system	Autosomal, Dominant
Aarskog-Scott Syndrome	305400	FYVE, RhoGEF, and PH Domain-Containing Protein 1	Congenital malformations, deformations and chromosomal abnormalities	X-linked, Recessive
Diarrhea 3, Secretory Sodium, Congenital, with or without Other Congenital Anomalies	270420	Serine Protease Inhibitor, Kunitz-Type, 2	Certain conditions originating in the perinatal period	Autosomal, Recessive
Global Developmental Delay Disorders, Autosomal Recessive,Unclassified		Mitogen-Activated Protein Kinase Kinase Kinase 9;Heterogeneous Nuclear Ribonucleoprotein A/B	Congenital malformations, deformations and chromosomal abnormalities	Autosomal, Recessive
Global Developmetal Delay Disorder, X-linked, Unclassified		Ankyrin Repeat- and SOCS Box-Containing Protein 11	Congenital malformations, deformations and chromosomal abnormalities	X-linked, Recessive
Retinitis Pigmentosa 10	180105	IMP Dehydrogenase 1	Diseases of the eye and adnexa	Autosomal, Dominant
FGFR3 Related Neurodevelopmental Disorder		Fibroblast Growth Factor Receptor 3	Congenital malformations, deformations and chromosomal abnormalities	Autosomal, Dominant
Phelan-Mcdermid Syndrome	606232	SH3 and Multiple Ankyrin Repeat Domains 3	Congenital malformations, deformations and chromosomal abnormalities	Autosomal, Dominant
Neurodevelopmental Disorder with Microcephaly, Epilepsy, and Brain Atrophy	617862	Trafficking Protein Particle Complex, Subunit 6B	Congenital malformations, deformations and chromosomal abnormalities	Autosomal, Recessive
Neurodevelopmental Disorder with Dysmorphic Facies and Variable Seizures	619264	Endoplasmic Reticulum Membrane Protein Complex, Subunit 10	Mental and behavioural disorders	Autosomal, Recessive
Pontocerebellar Hypoplasia, Type 9	615809	Adenosine Monophosphate Deaminase 2	Congenital malformations, deformations and chromosomal abnormalities	Autosomal, Recessive
Epidermolysis Bullosa, Junctional 1A, Intermediate	226650	Laminin, Beta-3	Congenital malformations, deformations and chromosomal abnormalities	Autosomal, Recessive
Sars-Cov-2 Infection, Susceptibility to		Major Histocompatibility Complex, Class I, A;Major Histocompatibility Complex, Class II, DR Beta-1;Major Histocompatibility Complex, Class I, B;Major Histocompatibility Complex, Class I, C;Major Histocompatibility Complex, Class II, DQ Beta-1	Codes for special purposes
Developmental Dysplasia of Hip	142700		Congenital malformations, deformations and chromosomal abnormalities
Cardiofaciocutaneous Syndrome 1	115150	B-Raf Protooncogene, Serine/Threonine Kinase	Congenital malformations, deformations and chromosomal abnormalities	Autosomal, Dominant
Angelman Syndrome	105830	Ubiquitin-Protein Ligase E3a	Congenital malformations, deformations and chromosomal abnormalities	Autosomal, Dominant
Congenital Lipomatous Overgrowth, Vascular Malformations, And Epidermal Nevi	612918	Phosphatidylinositol 3-Kinase, Catalytic, Alpha	Congenital malformations, deformations and chromosomal abnormalities
Diabetes Mellitus, Transient Neonatal, 1	601410	Insulin	Certain conditions originating in the perinatal period	Autosomal, Recessive, Dominant
Abdominal Obesity-Metabolic Syndrome	605552	Phospholipase C, Phosphatidylinositol-Specific, X Domain-Containing Protein 3	Endocrine, nutritional and metabolic diseases	Autosomal, Dominant
Mevalonic Aciduria	610377	Mevalonate Kinase	Endocrine, nutritional and metabolic diseases	Autosomal, Recessive
Transaldolase Deficiency	606003	Transaldolase 1	Endocrine, nutritional and metabolic diseases	Autosomal, Recessive
Multiple Sclerosis	126200		Diseases of the nervous system
Chromosome 15q13.3 Deletion Syndrome	612001		Congenital malformations, deformations and chromosomal abnormalities	Autosomal, Recessive, Dominant
Atrioventricular Septal Defect	606215		Congenital malformations, deformations and chromosomal abnormalities	Autosomal, Dominant
Diabetes Mellitus, Insulin-Resistant, with Acanthosis Nigricans	610549		Endocrine, nutritional and metabolic diseases	Autosomal, Recessive, Dominant
Schimmelpenning-Feuerstein-Mims Syndrome	163200	HRAS Protooncogene, Gtpase	Congenital malformations, deformations and chromosomal abnormalities
Retinitis Pigmentosa 43	613810	Phosphodiesterase 6A	Diseases of the eye and adnexa	Autosomal, Recessive
Alpha-Thalassemia	604131	Hemoglobin - Alpha Locus 1;Hemoglobin--Alpha Locus 2	Diseases of the blood and blood-forming organs and certain disorders involving the immune mechanism	Autosomal, Recessive
Transposition of the Great Arteries, Dextro-Looped	608808		Congenital malformations, deformations and chromosomal abnormalities	Autosomal, Dominant
Mental Retardation-Hypotonic Facies Syndrome, X-Linked, 1	309580	ATR-X Gene	Congenital malformations, deformations and chromosomal abnormalities	X-linked, Recessive
Rett Syndrome, Congenital Variant	613454	Forkhead Box G1	Congenital malformations, deformations and chromosomal abnormalities	Autosomal, Dominant
Down Syndrome	190685		Congenital malformations, deformations and chromosomal abnormalities
Lissencephaly I	607432		Congenital malformations, deformations and chromosomal abnormalities	Autosomal, Dominant
Intellectual Developmental Disorder, X-Linked 98	300912	Neurite Extension and Migration Factor	Congenital malformations, deformations and chromosomal abnormalities	X-linked, Dominant
Hydrocephalus, congenital, 1	236600		Congenital malformations, deformations and chromosomal abnormalities	Autosomal, Recessive
Obesity	601665	Angiotensin I-Converting Enzyme;FTO Alpha-Ketoglutarate-Dependent Dioxygenase;Melanocortin 4 Receptor;Advanced Glycosylation End Product-Specific Receptor; Ras-Associated Protein 24; Regulatory Factor X, 7; Microfibrillar-Associated Protein 2; WD Repeat-Containing Protein 35; GNAS Complex Locus; ADP Ribosylation Factor Like GTPase 15; LINC00907; RPS3A Pseudogene 49; Potassium Channel Tetramerizat…	Endocrine, nutritional and metabolic diseases	Autosomal, Recessive, Dominant
Arthrogryposis, Distal, Type 1A	108120		Congenital malformations, deformations and chromosomal abnormalities	Autosomal, Dominant
Pierre Robin Syndrome	261800		Congenital malformations, deformations and chromosomal abnormalities	Autosomal, Recessive
Glutaric Acidemia I	231670	Glutaryl-CoA Dehydrogenase	Endocrine, nutritional and metabolic diseases	Autosomal, Recessive
Muscular Dystrophy-Dystroglycanopathy (Congenital with Brain and Eye Anomalies), Type A, 1	236670		Congenital malformations, deformations and chromosomal abnormalities	Autosomal, Recessive
Carpenter Syndrome 1	201000	Ras-Associated Protein RAB23	Congenital malformations, deformations and chromosomal abnormalities	Autosomal, Recessive
Hypoplastic Left Heart Syndrome 1	241550		Congenital malformations, deformations and chromosomal abnormalities	Autosomal, Recessive
CHARGE Syndrome	214800	Chromodomain Helicase DNA-Binding Protein 7	Congenital malformations, deformations and chromosomal abnormalities	Autosomal, Dominant
Thanatophoric Dysplasia, Type I	187600	Fibroblast Growth Factor Receptor 3	Congenital malformations, deformations and chromosomal abnormalities	Autosomal, Dominant
Orofacial Cleft 1	119530		Congenital malformations, deformations and chromosomal abnormalities	Autosomal, Dominant
Diaphragmatic Hernia, Congenital	142340		Congenital malformations, deformations and chromosomal abnormalities	Autosomal, Recessive
Fetal Akinesia Deformation Sequence 1	208150		Congenital malformations, deformations and chromosomal abnormalities	Autosomal, Recessive
Noonan Syndrome 1	163950	Protein-Tyrosine Phosphatase, Nonreceptor-Type, 11	Congenital malformations, deformations and chromosomal abnormalities	Autosomal, Dominant
Atrial Septal Defect 1	108800		Congenital malformations, deformations and chromosomal abnormalities	Autosomal, Dominant
Beckwith-Wiedemann Syndrome	130650	Cyclin-Dependent Kinase Inhibitor 1C	Congenital malformations, deformations and chromosomal abnormalities	Autosomal, Dominant
Deafness, Autosomal Recessive 53	609706	Collagen, Type XI, Alpha-2	Diseases of the ear and mastoid process	Autosomal, Recessive
Rubinstein-Taybi Syndrome 1	180849	CREB-Binding Protein	Congenital malformations, deformations and chromosomal abnormalities	Autosomal, Dominant
Sotos Syndrome 1	117550	Nuclear Receptor-Binding Set Domain Protein1	Congenital malformations, deformations and chromosomal abnormalities	Autosomal, Dominant
Epilepsy, Pyridoxine Dependent	266100	Aldehyde Dehydrogenase 7 Family, Member A1	Diseases of the nervous system	Autosomal, Recessive
Fanconi Anemia, Complementation Group A	227650		Diseases of the blood and blood-forming organs and certain disorders involving the immune mechanism	Autosomal, Recessive
Muscular Dystrophy-Dystroglycanopathy (Congenital With Brain And Eye Anomalies), Type A, 4	253800	Fukutin	Diseases of the nervous system	Autosomal, Recessive
Wilms Tumor 1	194070	BRCA2 Gene	Neoplasms	Autosomal, Dominant
Cystinosis, Nephropathic	219800	Cystinosin	Endocrine, nutritional and metabolic diseases	Autosomal, Recessive
Osteopetrosis, Autosomal Recessive 3	259730	Carbonic Anhydrase II	Congenital malformations, deformations and chromosomal abnormalities	Autosomal, Recessive
Polymicrogyria, Bilateral Frontoparietal	606854		Congenital malformations, deformations and chromosomal abnormalities	Autosomal, Recessive
Anemia, Nonspherocytic Hemolytic, due to G6PD Deficiency	300908	Glucose-6-Phosphate Dehydrogenase	Diseases of the blood and blood-forming organs and certain disorders involving the immune mechanism	X-linked
Intussusception	147710		Diseases of the digestive system	Autosomal, Dominant
Cervical Cancer	603956		Neoplasms
Blood Group, Duffy System	110700	Atypical Chemokine Receptor 1		Autosomal, Recessive
Yt Blood Group Antigen	112100	Acetylcholinesterase
Sickle Cell Anemia	603903	Hemoglobin - Beta Locus	Diseases of the blood and blood-forming organs and certain disorders involving the immune mechanism	Autosomal, Recessive
Hypercholesterolemia, Familial, 1	143890	Low Density Lipoprotein Receptor	Endocrine, nutritional and metabolic diseases	Autosomal, Recessive, Dominant
Febrile Convulsions, Familial, 1	121210	Sodium Voltage-Gated Channel, Alpha Subunit 1	Symptoms, signs and abnormal clinical and laboratory findings, not elsewhere classified	Autosomal, Dominant
Hypertrophic Osteoarthropathy, Primary, Autosomal Dominant	167100		Diseases of the musculoskeletal system and connective tissue	Autosomal, Dominant
Pyridoxamine 5-Prime-Phosphate Oxidase Deficiency	610090	Pyridoxamine 5-Prime-Phosphate Oxidase	Diseases of the nervous system	Autosomal, Recessive
Microcephaly with Simplified Gyral Pattern	603802		Congenital malformations, deformations and chromosomal abnormalities	Autosomal, Recessive
Pyruvate Dehydrogenase E1-Alpha Deficiency	312170	Pyruvate Dehydrogenase, Alpha-1	Endocrine, nutritional and metabolic diseases	X-linked, Dominant
Dyskeratosis Congenita, Autosomal Dominant 3	613990	TRF1-Interacting Nuclear Factor 2	Congenital malformations, deformations and chromosomal abnormalities	Autosomal, Dominant
Dystonia, Dopa-Responsive	128230	GTP Cyclohydrolase I	Diseases of the nervous system	Autosomal, Recessive, Dominant
Thyroid Carcinoma, Papillary	188550		Neoplasms	Autosomal, Dominant
Achalasia, Familial Esophageal	200400		Diseases of the digestive system	Autosomal, Recessive
Retinitis Pigmentosa 20	613794	Retinal Pigment Epithelium-Specific Protein, 65-kD	Diseases of the eye and adnexa	Autosomal, Recessive
Isovaleric Acidemia	243500	Isovaleryl-CoA Dehydrogenase	Endocrine, nutritional and metabolic diseases	Autosomal, Recessive
Retinitis Pigmentosa 7	608133	Peripherin 2	Diseases of the eye and adnexa	Autosomal, Recessive, Dominant
Cleft Palate, Cardiac Defects, and Mental Retardation	600987	MEIS Homeobox 2	Congenital malformations, deformations and chromosomal abnormalities	Autosomal, Dominant
Achondroplasia	100800	Fibroblast Growth Factor Receptor 3	Congenital malformations, deformations and chromosomal abnormalities	Autosomal, Dominant
Mucopolysaccharidosis Type IVA	253000	Galactosamine-6-Sulfate Sulfatase	Endocrine, nutritional and metabolic diseases	Autosomal, Recessive
Argininosuccinic Aciduria	207900	Argininosuccinate Lyase	Endocrine, nutritional and metabolic diseases	Autosomal, Recessive
Severe Combined Immunodeficiency, X-Linked	300400	Interleukin 2 Receptor, Gamma	Diseases of the blood and blood-forming organs and certain disorders involving the immune mechanism	X-linked, Recessive
Hyper-IgE Recurrent Infection Syndrome 1, Autosomal Dominant	147060	Signal Transducer and Activator of Transcription 3	Diseases of the blood and blood-forming organs and certain disorders involving the immune mechanism	Autosomal, Dominant
Multiple Endocrine Neoplasia, Type I	131100	Menin 1	Neoplasms	Autosomal, Dominant
Koolen-De Vries Syndrome	610443		Congenital malformations, deformations and chromosomal abnormalities	Autosomal, Dominant
Microphthalmia, Isolated 8	615113	Aldehyde Dehydrogenase 1 Family, Member A3	Congenital malformations, deformations and chromosomal abnormalities	Autosomal, Recessive
Ciliary Dyskinesia, Primary, 12	612650	Radial Spoke Head 9, Chlamydomonas, Homolog of	Congenital malformations, deformations and chromosomal abnormalities	Autosomal, Recessive
VISS Syndrome	619472	Importin 8	Congenital malformations, deformations and chromosomal abnormalities	Autosomal, Recessive
DEGCAGS Syndrome	619488	Zinc Finger Protein 699	Congenital malformations, deformations and chromosomal abnormalities	Autosomal, Recessive
Dystonia 28, Childhood-Onset	617284	Lysine-Specific Methyltransferase 2B	Diseases of the nervous system	Autosomal, Dominant
Retinitis Pigmentosa 38	613862	MER Tyrosine Kinase Protooncogene	Diseases of the eye and adnexa	Autosomal, Recessive
Ciliary Dyskinesia, Primary, 5	608647	Hydin Axonemal Central Pair Apparatus Protein	Congenital malformations, deformations and chromosomal abnormalities	Autosomal, Recessive
Ciliary Dyskinesia, Primary, 15	613808	Coiled-Coil Domain-Containing Protein 40	Congenital malformations, deformations and chromosomal abnormalities	Autosomal, Recessive
Ciliary Dyskinesia, Primary, 7	611884	Dynein, Axonemal, Heavy Chain 11	Congenital malformations, deformations and chromosomal abnormalities	Autosomal, Recessive
Usher Syndrome, Type ID	601067	Cadherin 23	Diseases of the eye and adnexa	Autosomal, Recessive
Lysinuric Protein Intolerance	222700	Solute Carrier Family 7 (Cationic Amino Acid Transporter, Y+ System), Member 7	Endocrine, nutritional and metabolic diseases	Autosomal, Recessive
Hemolytic Uremic Syndrome, Atypical, Susceptibility to, 1	235400		Diseases of the blood and blood-forming organs and certain disorders involving the immune mechanism	Autosomal, Recessive, Dominant
Mal de Meleda	248300	Secreted LY6/PLAUR Domain-Containing Protein 1	Congenital malformations, deformations and chromosomal abnormalities	Autosomal, Recessive
Angioedema, Hereditary, 1	106100		Diseases of the blood and blood-forming organs and certain disorders involving the immune mechanism	Autosomal, Recessive
Esophageal Cancer	133239	Tumor Protein p53	Neoplasms	Autosomal, Dominant
Hirschsprung Disease, Susceptibility to, 1	142623		Congenital malformations, deformations and chromosomal abnormalities	Autosomal, Dominant
Mental Retardation, Autosomal Recessive 5	611091	NOL1/NOP2/SUN Domain Family, Member 2	Mental and behavioural disorders	Autosomal, Recessive
Pontocerebellar Hypoplasia, Type 4	225753		Congenital malformations, deformations and chromosomal abnormalities	Autosomal, Recessive
Lissencephaly 6 with Microcephaly	616212	Katanin, P80 Subunit, B1	Congenital malformations, deformations and chromosomal abnormalities	Autosomal, Recessive
Joubert Syndrome 1	213300	Inositol Polyphosphate-5-Phosphatase, 72-KD	Congenital malformations, deformations and chromosomal abnormalities	Autosomal, Recessive
Myoclonic Epilepsy of Unverricht and Lundborg	254800	Cystatin B	Diseases of the nervous system	Autosomal, Recessive
Aspartylglucosaminuria	208400	Aspartylglucosaminidase	Endocrine, nutritional and metabolic diseases	Autosomal, Recessive
Ellis-van Creveld Syndrome	225500	EvC Ciliary Complex Subunit 2	Congenital malformations, deformations and chromosomal abnormalities	Autosomal, Recessive
Cohen Syndrome	216550	Vacuolar Protein Sorting 13, Yeast, Homolog of, B	Congenital malformations, deformations and chromosomal abnormalities	Autosomal, Recessive
Cone-Rod Dystrophy 19	615860	Tubulin Tyrosine Ligase-like Family, Member 5	Diseases of the eye and adnexa	Autosomal, Recessive
Leber Congenital Amaurosis 5	604537	Leberilin LCA5	Diseases of the eye and adnexa	Autosomal, Recessive
Developmental and Epileptic Encephalopathy 4	612164	Syntaxin-Binding Protein 1	Diseases of the nervous system	Autosomal, Dominant
Nephrotic Syndrome, Type 1	256300	Nephrin	Diseases of the genitourinary system	Autosomal, Recessive
Bartter Syndrome, Type 3	607364	Chloride Channel, Kidney, B	Endocrine, nutritional and metabolic diseases	Autosomal, Recessive
Alkaptonuria	203500	Homogentisate 1,2-Dioxygenase	Endocrine, nutritional and metabolic diseases	Autosomal, Recessive
Sandhoff Disease	268800	Hexosaminidase B	Endocrine, nutritional and metabolic diseases	Autosomal, Recessive
Myasthenic Syndrome, Congenital, 10	254300	Downstream of Tyrosine Kinase 7	Diseases of the nervous system	Autosomal, Recessive
Chondrodysplasia Punctata 2, X-Linked Dominant	302960		Congenital malformations, deformations and chromosomal abnormalities	X-linked, Dominant
Pitt-Hopkins Syndrome	610954	Transcription Factor 4	Congenital malformations, deformations and chromosomal abnormalities	Autosomal, Dominant
Fabry Disease	301500	Galactosidase, Alpha	Endocrine, nutritional and metabolic diseases	X-linked
Mucopolysaccharidosis, Type IIIc	252930	Heparan-Alpha-Glucosaminide N-Acetyltransferase	Endocrine, nutritional and metabolic diseases	Autosomal, Recessive
Niemann-Pick Disease, Type A	257200	Sphingomyelin Phosphodiesterase 1, Acid Lysosomal	Endocrine, nutritional and metabolic diseases	Autosomal, Recessive
Chromosome 17p13.3, Telomeric, Duplication Syndrome	612576		Congenital malformations, deformations and chromosomal abnormalities	Autosomal, Dominant
Ataxia-Telangiectasia	208900	Ataxia-Telangiectasia Mutated Gene	Diseases of the nervous system	Autosomal, Recessive
Netherton Syndrome	256500	Serine Protease Inhibitor, Kazal-Type, 5	Congenital malformations, deformations and chromosomal abnormalities	Autosomal, Recessive
Multiple Pterygium Syndrome, Escobar Variant	265000	Cholinergic Receptor, Nicotinic, Gamma Polypeptide	Congenital malformations, deformations and chromosomal abnormalities	Autosomal, Recessive
Microvascular Complications of Diabetes, Susceptibility to, 1	603933	Shroom Family Member 3	Endocrine, nutritional and metabolic diseases
Cystic Fibrosis	219700	Cystic Fibrosis Transmembrane Conductance Regulator	Endocrine, nutritional and metabolic diseases	Autosomal, Recessive
Mitochondrial DNA Depletion Syndrome 2 (Myopathic Type)	609560	Thymidine Kinase, Mitochondrial	Diseases of the nervous system	Autosomal, Recessive
Mitochondrial DNA Depletion Syndrome 3 (Hepatocerebral Type)	251880	Deoxyguanosine Kinase	Diseases of the nervous system	Autosomal, Recessive
Dyslexia, Susceptibility to, 1	127700		Mental and behavioural disorders	Autosomal, Dominant
Type 1 Diabetes Mellitus	222100	Interleukin 2 Receptor, Alpha;Cytotoxic T Lymphocyte-Associated 4;Insulin;Protein Tyrosine Phosphatase, Nonreceptor-Type, 22	Endocrine, nutritional and metabolic diseases	Autosomal, Recessive
Cardiomyopathy, Familial Hypertrophic, 1	192600	Natriuretic Peptide Precursor A	Diseases of the circulatory system	Autosomal, Dominant
Congenital Cardiac Defects, Cholestasis, and Failure to Thrive		Matrix Metalloproteinase 15	Congenital malformations, deformations and chromosomal abnormalities	Autosomal, Recessive
Hemoglobin H Disease	613978	Hemoglobin--Alpha Locus 2	Diseases of the blood and blood-forming organs and certain disorders involving the immune mechanism
Hodgkin Lymphoma	236000		Neoplasms	Autosomal, Recessive
Colorblindness, Partial, Deutan Series	303800	Glucose-6-Phosphate Dehydrogenase	Diseases of the eye and adnexa	X-linked
Omenn Syndrome	603554	DNA Cross-Link Repair Protein 1C	Diseases of the blood and blood-forming organs and certain disorders involving the immune mechanism	Autosomal, Recessive
Gastrointestinal Defects And Immunodeficiency Syndrome 1	243150		Congenital malformations, deformations and chromosomal abnormalities	Autosomal, Recessive
Rheumatoid Arthritis	180300	Major Histocompatibility Complex, Class I, A	Diseases of the blood and blood-forming organs and certain disorders involving the immune mechanism
Deafness, Autosomal Recessive 9	601071	Otoferlin	Diseases of the ear and mastoid process	Autosomal, Recessive
Periodic Fever, Familial, Autosomal Dominant	142680	Tumor Necrosis Factor Receptor Superfamily, Member 1A	Endocrine, nutritional and metabolic diseases	Autosomal, Dominant
Familial Mediterranean Fever	249100	MEFV Innate Immunity Regulator, Pyrin	Endocrine, nutritional and metabolic diseases	Autosomal, Recessive
Spondyloarthropathy, Susceptibility to, 1	106300	Major Histocompatibility Complex, Class I, B	Diseases of the musculoskeletal system and connective tissue
Tetralogy of Fallot	187500		Congenital malformations, deformations and chromosomal abnormalities	Autosomal, Dominant
Cryptorchidism, Unilateral or Bilateral	219050		Congenital malformations, deformations and chromosomal abnormalities	Autosomal, Recessive
Epileptic Encephalopathy, Early Infantile, 1	308350		Diseases of the nervous system	X-linked, Recessive
Retinitis Pigmentosa 12	600105	Crumbs, Drosophila, Homolog of, 1	Diseases of the eye and adnexa	Autosomal, Recessive
Stuve-Wiedemann Syndrome	601559	Leukemia Inhibitory Factor Receptor	Congenital malformations, deformations and chromosomal abnormalities	Autosomal, Recessive
Propionic Acidemia	606054	Propionyl-CoA Carboxylase, Alpha Subunit;Propionyl-Coa Carboxylase, Beta Subunit	Endocrine, nutritional and metabolic diseases	Autosomal, Recessive
Blood Group--Kell System	110900	Kell Blood Group Metalloendopeptidase
Blood Group, Kidd System	111000	Solute Carrier Family 14 (Urea Transporter), Member 1
Blood Group, MN	111300	Glycophorin A
Blood Group, Dombrock System	616060	ADP-Ribosyltransferase 4
Nephrotic Syndrome, Type 2	600995	Podocin	Diseases of the genitourinary system	Autosomal, Recessive
Autism	209850	SH3 and Multiple Ankyrin Repeat Domains 1	Mental and behavioural disorders
Rett Syndrome	312750	Methyl-CpG Binding Protein 2	Mental and behavioural disorders	X-linked, Dominant
Choanal Atresia, Posterior	608911		Congenital malformations, deformations and chromosomal abnormalities	Autosomal, Recessive
Systemic Lupus Erythematosus	152700	Inhibitor Of Nuclear Factor Kappa-B Kinase, Subunit Epsilon	Diseases of the musculoskeletal system and connective tissue	Autosomal, Dominant
Poland Syndrome	173800		Congenital malformations, deformations and chromosomal abnormalities	Autosomal, Dominant
Tay-Sachs Disease	272800	Hexosaminidase A	Endocrine, nutritional and metabolic diseases	Autosomal, Recessive
Enuresis, Nocturnal 1	600631		Mental and behavioural disorders	Autosomal, Dominant
Patent Ductus Arteriosus	607411		Congenital malformations, deformations and chromosomal abnormalities
Neurofibromatosis, Type I	162200	Neurofibromin 1	Congenital malformations, deformations and chromosomal abnormalities	Autosomal, Dominant
Dyskeratosis Congenita, X-linked	305000	Dyskerin	Congenital malformations, deformations and chromosomal abnormalities	X-linked, Recessive
Xeroderma Pigmentosum, Complementation Group A	278700	XPA, DNA Damage Recognition and Repair Factor	Congenital malformations, deformations and chromosomal abnormalities	Autosomal, Recessive
Vitamin D-Dependent Rickets, Type II	277440	Vitamin D Receptor	Endocrine, nutritional and metabolic diseases	Autosomal, Recessive
DiGeorge Syndrome	188400		Diseases of the blood and blood-forming organs and certain disorders involving the immune mechanism	Autosomal, Dominant
Tracheoesophageal Fistula with or without Esophageal Atresia	189960		Congenital malformations, deformations and chromosomal abnormalities
Asthma, Susceptibility to	600807	Vitamin D Receptor	Diseases of the respiratory system	Autosomal, Dominant
Neural Tube Defects, Susceptibility to	182940	5,10-Methylenetetrahydrofolate Reductase	Congenital malformations, deformations and chromosomal abnormalities	Autosomal, Dominant
GM1-Gangliosidosis, Type I	230500	Galactosidase, Beta-1	Endocrine, nutritional and metabolic diseases	Autosomal, Recessive
Muscular Dystrophy, Congenital, 1B	604801		Diseases of the nervous system	Autosomal, Recessive
Duodenal Atresia	223400		Congenital malformations, deformations and chromosomal abnormalities	Autosomal, Recessive
Ichthyosis, Lamellar, 1	242300	Transglutaminase 1	Congenital malformations, deformations and chromosomal abnormalities	Autosomal, Recessive
Breast Cancer	114480	Breast Cancer 1 Gene; BRCA2 Gene; Partner and Localizer of BRCA2; Nibrin; BRCA1-Associated Ring Domain 1; PMS1 Homolog 2, Mismatch Repair System Component; RAD51 Paralog C; Checkpoint Kinase 2; Serine/Threonine Protein Kinase 11;	Neoplasms	Autosomal, Dominant
Type 2 Diabetes Mellitus	125853	Guanine Nucleotide-Binding Protein, Beta-3; 5,10-Methylenetetrahydrofolate Reductase;Tumor Necrosis Factor; Haptoglobin; Major Histocompatibility Complex, Class II, DR Beta-1; Interleukin 1 Receptor Antagonist; Major Histocompatibility Complex, Class II, DQ Beta-1; Peroxisome Proliferator-Activated Receptor-Gamma; Transcription Factor 7-Like 2; Potassium Channel, Inwardly Rectifying Subfamily J, …	Endocrine, nutritional and metabolic diseases	Autosomal, Dominant
Adrenal Hyperplasia, Congenital, due to 21-Hydroxylase Deficiency	201910	Cytochrome P450, Family 21, Subfamily A, Polypeptide 2	Endocrine, nutritional and metabolic diseases	Autosomal, Recessive
Conotruncal Heart Malformations	217095		Congenital malformations, deformations and chromosomal abnormalities	Autosomal, Recessive
Hypertension, Essential	145500	Angiotensin I;Apolipoprotein B;Angiotensin I-Converting Enzyme;Renin; Apolipoprotein A-I	Diseases of the circulatory system
Neutropenia, Chronic Familial	162700		Diseases of the blood and blood-forming organs and certain disorders involving the immune mechanism	Autosomal, Recessive, Dominant
Ectodermal Dysplasia 10B, Hypohidrotic/Hair/Tooth Type, Autosomal Recessive	224900		Congenital malformations, deformations and chromosomal abnormalities	Autosomal, Recessive
Microcephaly 17, Primary, Autosomal Recessive	617090	Citron Rho-Interacting Serine/Threonine Kinase	Congenital malformations, deformations and chromosomal abnormalities	Autosomal, Recessive
Fragile X Tremor/Ataxia Syndrome	300623	Fragile Site Mental Retardation 1 Gene	Diseases of the nervous system	X-linked, Dominant
Retinitis Pigmentosa 75	617023	ATP/GTP-Binding Protein-Like 5	Diseases of the eye and adnexa	Autosomal, Recessive
BMPR1A-Related Syndrome		Bone Morphogenetic Protein Receptor, Type IA	Congenital malformations, deformations and chromosomal abnormalities	Autosomal, Recessive
Parkinson Disease 2, Autosomal Recessive Juvenile	600116	Parkin	Diseases of the nervous system	Autosomal, Recessive
Macular Pseudocoloboma, Nonsyndromic		Claudin 19	Congenital malformations, deformations and chromosomal abnormalities	Autosomal, Recessive
Spastic Ataxia 8, Autosomal Recessive, with Hypomyelinating Leukodystrophy	617560	NK6 Homeobox 2	Endocrine, nutritional and metabolic diseases	Autosomal, Recessive
3-Methylcrotonyl-CoA Carboxylase 1 Deficiency	210200	3-Methylcrotonyl-CoA Carboxylase 1	Endocrine, nutritional and metabolic diseases	X-linked, Recessive
Phenylketonuria	261600	Phenylalanine Hydroxylase	Endocrine, nutritional and metabolic diseases	Autosomal, Recessive
Methylmalonic Aciduria due to Methylmalonyl-CoA Mutase Deficiency	251000	Methylmalonyl-CoA Mutase	Endocrine, nutritional and metabolic diseases	Autosomal, Recessive
Maple Syrup Urine Disease	248600	Dihydrolipoamide Branched-Chain Transacylase;Branched-Chain Keto Acid Dehydrogenase E1, Beta Polypeptide	Endocrine, nutritional and metabolic diseases	Autosomal, Recessive
Hypothyroidism, Congenital, Nongoitrous, 1	275200	Thyroid-Stimulating Hormone Receptor	Endocrine, nutritional and metabolic diseases	Autosomal, Recessive
Acyl-CoA Dehydrogenase, Medium-Chain, Deficiency of	201450	Acyl-CoA Dehydrogenase, Medium-Chain	Endocrine, nutritional and metabolic diseases	Autosomal, Recessive
Biotinidase Deficiency	253260	Biotinidase	Endocrine, nutritional and metabolic diseases	Autosomal, Recessive
Microphthalmia, Isolated, with Coloboma 3	610092	Visual System Homeobox 2	Congenital malformations, deformations and chromosomal abnormalities	Autosomal, Recessive
Renal Tubular Acidosis, Distal, Autosomal Dominant	179800		Diseases of the genitourinary system	Autosomal, Recessive, Dominant
Vesicoureteral Reflux 1	193000		Diseases of the genitourinary system	Autosomal, Dominant
Congenital Anomalies of Kidney and Urinary Tract 2	143400		Congenital malformations, deformations and chromosomal abnormalities	Autosomal, Dominant
Hematuria, Benign Familial	141200		Diseases of the genitourinary system	Autosomal, Dominant
Vitiligo	193200		Diseases of the skin and subcutaneous tissue	Autosomal, Dominant
Pontocerebellar Hypoplasia, Type 1D	618065	Exosome Component 9	Congenital malformations, deformations and chromosomal abnormalities	Autosomal, Recessive
Hurler-Scheie Syndrome	607015		Endocrine, nutritional and metabolic diseases	Autosomal, Recessive
Camptodactyly-Arthropathy-Coxa Vara-Pericarditis Syndrome	208250	Proteoglycan 4	Congenital malformations, deformations and chromosomal abnormalities	Autosomal, Recessive
Polycystic Ovary Syndrome 1	184700		Endocrine, nutritional and metabolic diseases	Autosomal, Dominant
Microphthalmia, Isolated, With Coloboma 7	614497	ATP-Binding Cassette, Subfamily B, Member 6	Congenital malformations, deformations and chromosomal abnormalities	Autosomal, Dominant
Renal Tubular Acidosis, Proximal, with Ocular Abnormalities and Mental Retardation	604278	Solute Carrier Family 4 (Sodium Bicarbonate Cotransporter), Member 4	Congenital malformations, deformations and chromosomal abnormalities	Autosomal, Recessive
Deafness, Autosomal Recessive 27	605818		Diseases of the ear and mastoid process	Autosomal, Recessive
Muscular Dystrophy, Congenital, with Severe Central Nervous System Atrophy and Absence of Large Myelinated Fibers	601170		Diseases of the nervous system	Autosomal, Recessive
Myopia, High, With Cataract And Vitreoretinal Degeneration	614292	Prolyl 3-Hydroxylase 2	Diseases of the eye and adnexa	Autosomal, Recessive
Deafness, Autosomal Recessive 67	610265	LHFP-Like Protein 5	Diseases of the ear and mastoid process	Autosomal, Recessive
Retinitis Pigmentosa 54	613428	Photoreceptor Cilium Actin Regulator	Diseases of the eye and adnexa	Autosomal, Recessive
Mental Retardation, Autosomal Recessive 27	614340	Lines Homolog 1	Mental and behavioural disorders	Autosomal, Recessive
Microcephaly, Facial Dysmorphism, Renal Agenesis, And Ambiguous Genitalia Syndrome	618142	Cytosolic Thiouridylase, Subunit 2	Congenital malformations, deformations and chromosomal abnormalities	Autosomal, Recessive
Intellectual Developmental Disorder with Neuropsychiatric Features	617532	Solute Carrier Family 45, Member 1	Mental and behavioural disorders	Autosomal, Recessive
Cornelia de Lange Syndrome 4	614701	Rad21 Cohesin Complex Component	Congenital malformations, deformations and chromosomal abnormalities	Autosomal, Dominant
Developmental and Epileptic Encephalopathy 53	617389	Synaptojanin 1	Diseases of the nervous system	Autosomal, Recessive
Epilepsy, Idiopathic Generalized, Susceptibility to, 15	618357	RAR-Related Orphan Receptor B	Diseases of the nervous system	Autosomal, Dominant
Hypophosphatasia, Infantile	241500	Alkaline phosphatase, Liver	Endocrine, nutritional and metabolic diseases	Autosomal, Recessive
Neurodevelopmental Disorder with Seizures and Brain Atrophy	619072	Exocyst Complex Component 7	Mental and behavioural disorders	Autosomal, Recessive
Neurodevelopmental Disorder with Spastic Quadriplegia and Brain Abnormalities With Or Without Seizures	617977	Wd Repeat-Containing Protein 45B	Congenital malformations, deformations and chromosomal abnormalities	Autosomal, Recessive
Deafness, Autosomal Recessive 23	609533	Protocadherin 15	Diseases of the ear and mastoid process	Autosomal, Recessive
Platelet Glycoprotein IV Deficiency	608404	CD36 Antigen	Diseases of the blood and blood-forming organs and certain disorders involving the immune mechanism	Autosomal, Recessive
Chromosome 1q21.1 Deletion Syndrome, 1.35-Mb	612474		Congenital malformations, deformations and chromosomal abnormalities	Autosomal, Dominant
Immunodeficiency 72 with Autoinflammation	618982	Nck-Associated Protein 1-Like	Diseases of the blood and blood-forming organs and certain disorders involving the immune mechanism	Autosomal, Recessive
Insulin-like Growth Factor I, Resistance to	270450	Insulin-Like Growth Factor 1 Receptor	Endocrine, nutritional and metabolic diseases	Autosomal, Recessive, Dominant
Immunodeficiency 19	615617	CD3 Antigen, Delta Subunit	Diseases of the blood and blood-forming organs and certain disorders involving the immune mechanism	Autosomal, Recessive
Deafness, Autosomal Recessive 117	619174	Clarin 2	Diseases of the ear and mastoid process	Autosomal, Recessive
Developmental And Epileptic Encephalopathy 62	617938	Sodium Voltage-Gated Channel, Alpha Subunit 3	Diseases of the nervous system	Autosomal, Dominant
Muscular Dystrophy, Limb-Girdle, Autosomal Recessive 27	619566	Jagged 2	Diseases of the nervous system	Autosomal, Recessive
Mental Retardation, X-Linked 30	300558	p21 Protein-Aactivated Kinase 3	Mental and behavioural disorders	X-linked, Recessive
Immunodeficiency 31B	613796	Signal Transducer and Activator of Transcription 1	Diseases of the blood and blood-forming organs and certain disorders involving the immune mechanism	Autosomal, Recessive
Diarrhea 5, with Tufting Enteropathy, Congenital	613217	Epithelial Cellular Adhesion Molecule	Certain conditions originating in the perinatal period	Autosomal, Recessive
Mismatch Repair Cancer Syndrome 2	619096	Muts Homolog 2	Diseases of the blood and blood-forming organs and certain disorders involving the immune mechanism	Autosomal, Recessive
Developmental and Epileptic Encephalopathy 28	616211	WW Domain-Containing Oxidoreductase	Diseases of the nervous system	Autosomal, Recessive
Mental Retardation, Autosomal Dominant 13	614563	Dynein, Cytoplasmic 1, Heavy Chain 1	Mental and behavioural disorders	Autosomal, Dominant
Surfactant Metabolism Dysfunction, Pulmonary, 3	610921	ATP-Binding Cassette, Subfamily A, Member 3	Congenital malformations, deformations and chromosomal abnormalities	Autosomal, Recessive
Muscular Dystrophy, Limb-Girdle, Autosomal Recessive 3	608099	Sarcoglycan, Alpha	Diseases of the nervous system	Autosomal, Recessive
Peroxisome Biogenesis Disorder 8A (Zellweger)	614876	Peroxisome Biogenesis Factor 16	Congenital malformations, deformations and chromosomal abnormalities	Autosomal, Recessive
Ewing Sarcoma	612219		Neoplasms	Autosomal, Dominant
Megacystis-Microcolon-Intestinal Hypoperistalsis Syndrome 2	619351	Myosin, Heavy Chain 11, Smooth Muscle	Congenital malformations, deformations and chromosomal abnormalities	Autosomal, Recessive
Migraine with or without Aura, Susceptibility to, 1	157300		Diseases of the nervous system	Autosomal, Dominant
Holt-Oram Syndrome	142900		Congenital malformations, deformations and chromosomal abnormalities	Autosomal, Dominant
Joubert Syndrome 14	614424	Transmembrane Protein 237	Congenital malformations, deformations and chromosomal abnormalities	Autosomal, Recessive
Sifrim-Hitz-Weiss Syndrome	617159	Chromodomain Helicase DNA-Binding Protein 4	Congenital malformations, deformations and chromosomal abnormalities	Autosomal, Dominant
Congenital Heart Defects, Dysmorphic Facial Features, And Intellectual Developmental Disorder	617360	Cyclin-Dependent Kinase 13	Congenital malformations, deformations and chromosomal abnormalities	Autosomal, Dominant
Lung Cancer	211980		Neoplasms	Autosomal, Recessive
Joubert Syndrome 9	612285	Coiled-Coil And C2 Domains-Containing Protein 2A	Congenital malformations, deformations and chromosomal abnormalities	Autosomal, Recessive
Joubert Syndrome 5	610188	Centrosomal Protein 290	Congenital malformations, deformations and chromosomal abnormalities	Autosomal, Recessive
Joubert Syndrome 18	614815	Tectonic Family, Member 3	Congenital malformations, deformations and chromosomal abnormalities	Autosomal, Recessive
Joubert Syndrome 3	608629	Abelson Helper Integration Site 1	Congenital malformations, deformations and chromosomal abnormalities	Autosomal, Recessive
Cerebrocostomandibular Syndrome	117650		Congenital malformations, deformations and chromosomal abnormalities	Autosomal, Dominant
Myopathy, Congenital, Nonprogressive	619967	3-Hydroxyacyl-Coa Dehydratase 1	Congenital malformations, deformations and chromosomal abnormalities	Autosomal, Recessive
Epidermolysis Bullosa, Junctional 6, with Pyloric Atresia	619817	Integrin, Alpha-6	Congenital malformations, deformations and chromosomal abnormalities	Autosomal, Recessive
Spermatogenic Failure 57	619528	PARN-Like Ribonuclease Domain-Containing Exonuclease 1	Diseases of the genitourinary system	Autosomal, Recessive
Multiple Joint Dislocations, Short Stature, And Craniofacial Dysmorphism With Or Without Congenital Heart Defects	245600	Beta-1,3-Glucuronyltransferase 3	Congenital malformations, deformations and chromosomal abnormalities	Autosomal, Recessive
Ehlers-Danlos syndrome, spondylodysplastic type, 1	130070		Congenital malformations, deformations and chromosomal abnormalities	Autosomal, Recessive
Myasthenic Syndrome, Congenital, 20, Presynaptic	617143	Solute Carrier Family 5 (Choline Transporter), Member 7	Congenital malformations, deformations and chromosomal abnormalities	Autosomal, Recessive
Homocystinuria due to Deficiency of N(5,10)-Methylenetetrahydrofolate Reductase Activity	236250	5,10-Methylenetetrahydrofolate Reductase	Endocrine, nutritional and metabolic diseases	Autosomal, Recessive
Alazami Syndrome	615071	La Ribonucleoprotein 7, Transcriptional Regulator	Congenital malformations, deformations and chromosomal abnormalities	Autosomal, Recessive
Three M Syndrome 1	273750	Cullin 7	Congenital malformations, deformations and chromosomal abnormalities	Autosomal, Recessive
Osteogenesis Imperfecta, Type VI	613982	Serpin Peptidase Inhibitor, Clade F, Member 1	Congenital malformations, deformations and chromosomal abnormalities	Autosomal, Recessive
Temtamy Syndrome	218340	Chromosome 12 Open Reading Frame 57	Congenital malformations, deformations and chromosomal abnormalities	Autosomal, Recessive
Glycine Encephalopathy with Normal Serum Glycine	617301	Solute Carrier Family 6 (Neurotransmitter Transporter, Glycine), Member 9	Endocrine, nutritional and metabolic diseases	Autosomal, Recessive
Hydrops Fetalis, Nonimmune	236750	Thrombospondin Type 1 Domain-Containing Protein 1	Certain conditions originating in the perinatal period	Autosomal, Recessive, Dominant
Carnitine Deficiency, Systemic Primary	212140	Solute Carrier Family 22 (Organic Cation Transporter), Member 5	Endocrine, nutritional and metabolic diseases	Autosomal, Recessive
Baraitser-Winter Syndrome 1	243310	Actin, Beta	Congenital malformations, deformations and chromosomal abnormalities	Autosomal, Dominant
Hennekam Lymphangiectasia-Lymphedema Syndrome	235510	Collagen and Calcium-Binding EGF Domain-Containing Protein	Diseases of the blood and blood-forming organs and certain disorders involving the immune mechanism	Autosomal, Recessive
Deafness, Nonsyndromic Sensorineural, Mitochondrial	500008	Ribosomal RNA, Mitochondrial, 12S	Diseases of the ear and mastoid process	Mitochondrial
Popliteal Pterygium Syndrome, Lethal Type	263650		Congenital malformations, deformations and chromosomal abnormalities	Autosomal, Recessive
McDonough-Like Syndrome			Congenital malformations, deformations and chromosomal abnormalities	Autosomal, Recessive
Diarrhea 2, with Microvillus Atrophy, with or without Cholestasis	251850	Myosin VB	Certain conditions originating in the perinatal period	Autosomal, Recessive
Dravet Syndrome	607208	Sodium Voltage-Gated Channel, Alpha Subunit 1	Diseases of the nervous system	Autosomal, Dominant
Insensitivity to Pain, Congenital, with Anhidrosis	256800	Neurotrophic Tyrosine Kinase, Receptor, Type 1	Congenital malformations, deformations and chromosomal abnormalities	Autosomal, Recessive
Williams-Beuren Syndrome	194050		Congenital malformations, deformations and chromosomal abnormalities	Autosomal, Dominant
Desbuquois Dysplasia 1	251450	Calcium-Activated Nucleotidase 1	Congenital malformations, deformations and chromosomal abnormalities	Autosomal, Recessive
Myoclonic Epilepsy Associated With Ragged-Red Fibers	545000		Diseases of the nervous system	Mitochondrial
Intellectual Developmental Disorder, Autosomal Recessive 43	615817	Wash Complex, Subunit 4	Mental and behavioural disorders	Autosomal, Recessive
Mitochondrial DNA Depletion Syndrome 4A (Alpers Type)	203700	Polymerase, DNA, Gamma	Diseases of the nervous system	Autosomal, Recessive
Celiac Disease, Susceptibility to,1	212750		Diseases of the digestive system	Autosomal, Recessive
Intellectual Developmental Disorder with Autism and Dysmorphic Facies	620021	PDZ Domain-Containing Protein 8	Congenital malformations, deformations and chromosomal abnormalities	Autosomal, Recessive
Split-Hand/Foot Malformation with Long Bone Deficiency 2	610685		Congenital malformations, deformations and chromosomal abnormalities	Autosomal, Dominant
Acetylation, Slow	243400	N-Acetyltransferase 2		Autosomal, Recessive
Retinal Dystrophy with Leukodystrophy	618863	Acyl-CoA-Binding Domain-Containing Protein 5	Endocrine, nutritional and metabolic diseases	Autosomal, Recessive
Ciliary Dyskinesia, Primary, 3	608644	Dynein, Axonemal, Heavy Chain 5	Congenital malformations, deformations and chromosomal abnormalities	Autosomal, Recessive
Joubert Syndrome 25	616781	Centrosomal Protein, 104-KD	Congenital malformations, deformations and chromosomal abnormalities	Autosomal, Recessive
Ciliary Dyskinesia, Primary, 21	615294	Dynein Regulatory Complex, Subunit 1	Congenital malformations, deformations and chromosomal abnormalities	Autosomal, Recessive
Ciliary Dyskinesia, Primary, 14	613807	Coiled-Coil Domain-Containing Protein 39	Congenital malformations, deformations and chromosomal abnormalities	Autosomal, Recessive
Aicardi-Goutieres Syndrome 3	610329	Ribonuclease H2, Subunit C	Diseases of the nervous system	Autosomal, Recessive
Aicardi-Goutieres Syndrome 4	610333	Ribonuclease H2, Subunit A	Diseases of the nervous system	Autosomal, Recessive
Short-Rib Thoracic Dysplasia 17 with or without Polydactyly	617405	TCTEX1 Domain-Containing Protein 2	Congenital malformations, deformations and chromosomal abnormalities	Autosomal, Recessive
Vitamin K-Dependent Clotting Factors, Combined Deficiency of, 1	277450	Gamma-Glutamyl Carboxylase	Diseases of the blood and blood-forming organs and certain disorders involving the immune mechanism	Autosomal, Recessive
Peroxisome Biogenesis Disorder 3A (Zellweger)	614859	Peroxisome Biogenesis Factor 12	Congenital malformations, deformations and chromosomal abnormalities	Autosomal, Recessive
Bardet-Biedl Syndrome 12	615989	BBS12 Gene	Congenital malformations, deformations and chromosomal abnormalities	Autosomal, Recessive
Mucolipidosis III Alpha/Beta	252600		Endocrine, nutritional and metabolic diseases	Autosomal, Recessive
Gitelman Syndrome	263800	Chloride Channel, Kidney, B;Solute Carrier Family 12 (Sodium/Chloride Transporter), Member 3	Endocrine, nutritional and metabolic diseases	Autosomal, Recessive
Restrictive Dermopathy, Lethal	275210	Zinc Metalloproteinase STE24	Diseases of the skin and subcutaneous tissue	Autosomal, Recessive
Combined Oxidative Phosphorylation Deficiency 31	617228	Mitochondrial Intermediate Peptidase	Diseases of the nervous system	Autosomal, Recessive
Spinocerebellar Ataxia 15	606658	Inositol 1,4,5-Triphosphate Receptor, Type 1	Diseases of the nervous system	Autosomal, Dominant
Proprotein Convertase 1/3 Deficiency	600955	Proprotein Convertase, Subtilisin/Kexin-Type, 1	Endocrine, nutritional and metabolic diseases	Autosomal, Recessive
Xeroderma Pigmentosum, Complementation Group G	278780	Excision-Repair, Complementing Defective, in Chinese Hamster, 5	Congenital malformations, deformations and chromosomal abnormalities	Autosomal, Recessive
Joubert Syndrome 2	608091		Congenital malformations, deformations and chromosomal abnormalities	Autosomal, Recessive
Epiphyseal Dysplasia, Multiple, with Early-Onset Diabetes Mellitus	226980	Eukaryotic Translation Initiation Factor 2-Alpha Kinase 3	Congenital malformations, deformations and chromosomal abnormalities	Autosomal, Recessive
Reticular Dysgenesia	267500		Diseases of the blood and blood-forming organs and certain disorders involving the immune mechanism	Autosomal, Recessive
Spondylometaphyseal Dysplasia With Corneal Dystrophy	618961	Phospholipase C, Beta-3	Congenital malformations, deformations and chromosomal abnormalities	Autosomal, Recessive
Hypermanganesemia With Dystonia 2	617013	Solute Carrier Family 39 (Zinc Transporter), Member 14	Endocrine, nutritional and metabolic diseases	Autosomal, Recessive
Muscular Dystrophy-Dystroglycanopathy (Congenital With Brain And Eye Anomalies), Type A, 11	615181	Beta-1,3-N-Acetylgalactosaminyltransferase 2	Diseases of the nervous system	Autosomal, Recessive
Hyperphenylalaninemia, BH4-Deficient, C	261630	Quinoid Dihydropteridine Reductase	Endocrine, nutritional and metabolic diseases	Autosomal, Recessive
Thauvin-Robinet-Faivre Syndrome	617107	Fibroblast Growth Factor, Acidic, Intracellular Binding Protein	Congenital malformations, deformations and chromosomal abnormalities	Autosomal, Recessive
Marinesco-Sjogren Syndrome	248800	SIL1, S. Cerevisiae, Homolog of	Endocrine, nutritional and metabolic diseases	Autosomal, Recessive
Brain Small Vessel Disease 1 with or without Ocular Anomalies	175780	Collagen, Type IV, Alpha-1	Diseases of the circulatory system	Autosomal, Dominant
Carnitine-Acylcarnitine Translocase Deficiency; CACTD	212138	Solute Carrier Family 25 (Carnitine/Acylcarnitine Translocase), Member 20	Endocrine, nutritional and metabolic diseases	Autosomal, Recessive
Fucosidosis	230000	Fucosidase, Alpha-L, 1	Endocrine, nutritional and metabolic diseases	Autosomal, Recessive
Hyaline Fibromatosis Syndrome	228600	Anthrax Toxin Receptor 2	Endocrine, nutritional and metabolic diseases	Autosomal, Recessive
Seizures, Cortical Blindness, and Microcephaly Syndrome	616632	Diaphanous-Related Formin 1	Congenital malformations, deformations and chromosomal abnormalities	Autosomal, Recessive
Schwartz-Jampel Syndrome, Type 1	255800		Diseases of the nervous system	Autosomal, Recessive
Fanconi Anemia, Complementation group N	610832	Partner and Localizer of BRCA2	Diseases of the blood and blood-forming organs and certain disorders involving the immune mechanism	Autosomal, Dominant
Lowe Oculocerebrorenal Syndrome	309000	OCRL Gene	Endocrine, nutritional and metabolic diseases	X-linked, Recessive
Mucopolysaccharidosis Type IIIB	252920	N-Acetylglucosaminidase, Alpha-	Endocrine, nutritional and metabolic diseases	Autosomal, Recessive
Pycnodysostosis	265800	Cathepsin K	Congenital malformations, deformations and chromosomal abnormalities	Autosomal, Recessive
Growth Hormone Insensitivity with Immunodeficiency	245590	Signal Transducer and Activator of Transcription 5B	Endocrine, nutritional and metabolic diseases	Autosomal, Recessive
Kleefstra Syndrome	610253	Euchromatic Histone Methyltransferase 1	Congenital malformations, deformations and chromosomal abnormalities	Autosomal, Dominant
Waardenburg Syndrome, Type 2A	193510	Microphthalmia-Associated Transcription Factor	Endocrine, nutritional and metabolic diseases	Autosomal, Dominant
Spondylocarpotarsal Synostosis Syndrome	272460	Filamin B	Congenital malformations, deformations and chromosomal abnormalities	Autosomal, Recessive
Mitochondrial DNA Depletion Syndrome 13 (Encephalomyopathic Type)	615471	F-Box and Leucine-Rich Repeat Protein 4	Diseases of the nervous system	Autosomal, Recessive
Cerebellar Ataxia, Mental Retardation, and Dysequilibrium Syndrome 1	224050	Very Low Density Lipoprotein Receptor	Diseases of the nervous system	Autosomal, Recessive
Adrenal Hyperplasia, Congenital, due to 17-Alpha-Hydroxylase Deficiency	202110	Cytochrome P450, Family 17, Subfamily A, Polypeptide 1	Endocrine, nutritional and metabolic diseases	Autosomal, Recessive
Donnai-Barrow Syndrome	222448	Low Density Lipoprotein Receptor-Related Protein 2	Congenital malformations, deformations and chromosomal abnormalities	Autosomal, Recessive
Neurodegeneration with Ataxia, Dystonia, and Gaze Palsy, Childhood-Onset	617145	Sequestosome 1	Diseases of the nervous system	Autosomal, Recessive
Hemophagocytic Lymphohistiocytosis, Familial, 5, with or without Microvillus Inclusion Disease	613101	Syntaxin-Binding Protein 2	Diseases of the blood and blood-forming organs and certain disorders involving the immune mechanism	Autosomal, Recessive
Leukocyte Adhesion Deficiency, Type III	612840	Fermitin Family, Member 3	Diseases of the blood and blood-forming organs and certain disorders involving the immune mechanism	Autosomal, Recessive
Zaki Syndrome	619648	Wnt Ligand Secretion Mediator	Congenital malformations, deformations and chromosomal abnormalities	Autosomal, Recessive
Pseudovaginal Perineoscrotal Hypospadias	264600	Steroid 5-Alpha-Reductase 2	Endocrine, nutritional and metabolic diseases	Autosomal, Recessive
Developmental and Epileptic Encephalopathy 83	618744	Uridyl Diphosphate Glucose Pyrophosphorylase 2	Diseases of the nervous system	Autosomal, Recessive
Bardet-Biedl Syndrome 7	615984	BBS7 Gene	Congenital malformations, deformations and chromosomal abnormalities	Autosomal, Recessive
Bardet-Biedl Syndrome 2	615981	BBS2 Gene	Congenital malformations, deformations and chromosomal abnormalities	Autosomal, Recessive
Prostate Cancer	176807		Neoplasms	Autosomal, Dominant
Mucolipidosis II Alpha/Beta	252500	N-Acetylglucosamine-1-Phosphotransferase, Alpha/Beta Subunits	Endocrine, nutritional and metabolic diseases	Autosomal, Recessive
Neurodevelopmental Disorder with Involuntary Movements	617493	Guanine Nucleotide-Binding Protein, Alpha-Activating Activity Polypeptide O	Diseases of the nervous system	Autosomal, Dominant
Kleefstra Syndrome 2	617768	Lysine-Specific Methyltransferase 2C	Congenital malformations, deformations and chromosomal abnormalities	Autosomal, Dominant
Weaver Syndrome	277590	Enhancer Of Zeste 2 Polycomb Repressive Complex 2 Subunit	Congenital malformations, deformations and chromosomal abnormalities	Autosomal, Dominant
Neurodegeneration with Brain Iron Accumulation 5	300894	WD Repeat-Containing Protein 45	Diseases of the nervous system	X-linked, Dominant
Retinal Cone Dystrophy 3B	610356	Potassium Channel, Voltage-Gated, Subfamily V, Member 2	Diseases of the eye and adnexa	Autosomal, Recessive
Ehlers-Danlos Syndrome, Kyphoscoliotic Type, 1	225400	Procollagen-Lysine, 2-Oxoglutarate 5-Dioxygenase	Congenital malformations, deformations and chromosomal abnormalities	Autosomal, Recessive
Retinal Arterial Macroaneurysm with Supravalvular Pulmonic Stenosis	614224	Insulin-Like Growth Factor-Binding Protein 7	Diseases of the eye and adnexa	Autosomal, Recessive
Surfactant Metabolism Dysfunction, Pulmonary, 2	610913	Surfactant, Pulmonary-Associated Protein C	Diseases of the respiratory system	Autosomal, Dominant
Deafness, Autosomal Recessive 7	600974	Transmembrane Channel-Like Protein 1	Diseases of the ear and mastoid process	Autosomal, Recessive
Bronchiectasis with or without Elevated Sweat Chloride 1	211400	Sodium Channel, Epithelial 1, Beta Subunit	Diseases of the respiratory system	Autosomal, Dominant
Interstitial Lung Disease 2	178500	Mucin 5, Subtype B, Tracheobronchial; Surfactant, Pulmonary-Associated Protein A2	Diseases of the respiratory system	Autosomal, Dominant
Intellectual Developmental Disorder, Autosomal Dominant 45	617600	Capicua Transcriptional Repressor	Mental and behavioural disorders	Autosomal, Dominant
Hypotonia, Infantile, with Psychomotor Retardation and characteristic Facies 1	615419	Sodium Leak Channel, Nonselective	Congenital malformations, deformations and chromosomal abnormalities	Autosomal, Recessive
Interstitial Lung Disease 1	619611	Surfactant, Pulmonary-Associated Protein A1	Diseases of the respiratory system	Autosomal, Recessive, Dominant
Vitamin D Hydroxylation-Deficient Rickets, Type 1A	264700	Cytochrome P450, Subfamily XXVIIB, Polypeptide 1;Cytochrome P450, Family 24, Subfamily A, Polypeptide 1	Endocrine, nutritional and metabolic diseases	Autosomal, Recessive
Ciliary Dyskinesia, Primary, 1	244400	Chromosome 1 Open Reading Frame 127; Dynein, Axonemal, Heavy Chain 8; E1A-Binding Protein, 400-KD	Diseases of the respiratory system	Autosomal, Recessive
Phosphoglycerate Dehydrogenase Deficiency	601815	Phosphoglycerate Dehydrogenase	Endocrine, nutritional and metabolic diseases	Autosomal, Recessive
Cerebrooculofacioskeletal Syndrome 3	616570	Excision-Repair, Complementing Defective, in Chinese Hamster, 5	Congenital malformations, deformations and chromosomal abnormalities	Autosomal, Recessive
Holoprosencephaly 12 with or without Pancreatic Agenesis	618500	CCR4-NOT Transcription Complex, Subunit 1	Congenital malformations, deformations and chromosomal abnormalities	Autosomal, Dominant
Polyneuropathy, Hearing Loss, Ataxia, Retinitis Pigmentosa, and Cataract	612674	Abhydrolase Domain-Containing Protein 12	Diseases of the nervous system	Autosomal, Recessive
Dental Anomalies And Short Stature	601216	Latent Transforming Growth Factor-Beta-Binding Protein 3	Congenital malformations, deformations and chromosomal abnormalities	Autosomal, Recessive
Thrombophilia Due to Protein C Deficiency, Autosomal Recessive	612304	Protein C	Diseases of the blood and blood-forming organs and certain disorders involving the immune mechanism	Autosomal, Recessive
Opsismodysplasia	258480	Inositol Polyphosphate Phosphatase-Like 1	Congenital malformations, deformations and chromosomal abnormalities	Autosomal, Recessive
Glycogen Storage Disease II	232300	Glucosidase, Alpha, Acid	Endocrine, nutritional and metabolic diseases	Autosomal, Recessive
Dihydrolipoamide Dehydrogenase Deficiency	246900	Dihydrolipoamide Dehydrogenase	Endocrine, nutritional and metabolic diseases	Autosomal, Recessive
Leukodystrophy, Hypomyelinating, 10	616420	Pyrroline-5-Carboxylate Reductase 2	Congenital malformations, deformations and chromosomal abnormalities	Autosomal, Recessive
Gaucher Disease, Atypical, due to Saposin C Deficiency	610539	Prosaposin	Endocrine, nutritional and metabolic diseases	Autosomal, Recessive
Neurodevelopmental Disorder with Hypotonia, Facial Dysmorphism, and Brain Abnormalities	619383	Protein Phosphatase 1, Regulatory Subunit 21	Congenital malformations, deformations and chromosomal abnormalities	Autosomal, Recessive
Schizophrenia	181500	PDZ and LIM Domain Protein 5	Mental and behavioural disorders	Autosomal, Dominant
Myopia 28, Autosomal Recessive	619781	Lysyl Oxidase-Like 3	Diseases of the eye and adnexa	Autosomal, Recessive
Osteogenesis Imperfecta, Type XI	610968	FK506-Binding Protein 10	Congenital malformations, deformations and chromosomal abnormalities	Autosomal, Recessive
Triosephosphate Isomerase Deficiency	615512	Triosephosphate Isomerase 1	Diseases of the blood and blood-forming organs and certain disorders involving the immune mechanism	Autosomal, Recessive
Sjogren-Larsson Syndrome	270200	Aldehyde Dehydrogenase, Family 3, Subfamily A, Member 2	Congenital malformations, deformations and chromosomal abnormalities	Autosomal, Recessive
Cartilage-Hair Hypoplasia	250250	Mitochondrial RNA-Processing Endoribonuclease, RNA Component of	Congenital malformations, deformations and chromosomal abnormalities	Autosomal, Recessive
Bruck Syndrome 1	259450	FK506-Binding Protein 10	Diseases of the musculoskeletal system and connective tissue	Autosomal, Recessive
Osteopetrosis, Autosomal Recessive 7	612301	Tumor Necrosis Factor Receptor Superfamily, Member 11A	Congenital malformations, deformations and chromosomal abnormalities	Autosomal, Recessive
Agenesis of the Corpus Callosum with Peripheral Neuropathy	218000	Solute Carrier Family 12 (Potassium/Chloride Transporter), Member 6	Congenital malformations, deformations and chromosomal abnormalities	Autosomal, Recessive
Deafness, Autosomal Recessive 97	616705	MET Protooncogene	Diseases of the ear and mastoid process	Autosomal, Recessive
Coach Syndrome 3	619113	RPGRIP1-Like	Congenital malformations, deformations and chromosomal abnormalities	Autosomal, Recessive
Alacrima, Achalasia, and Mental Retardation Syndrome	615510	GDP-Mannose Pyrophosphorylase A	Endocrine, nutritional and metabolic diseases	Autosomal, Recessive
Myopathy, Areflexia, Respiratory Distress, and Dysphagia, Early-Onset	614399	Multiple Epidermal Growth Factor-Like Domains 10	Diseases of the nervous system	Autosomal, Recessive
Microcephaly, Progressive, with Seizures and Cerebral and Cerebellar Atrophy	615760	Glutaminyl-tRNA Synthetase 1	Diseases of the nervous system	Autosomal, Recessive
Microcephaly 5, Primary, Autosomal Recessive	608716	Abnormal Spindle-Like, Microcephaly-Associated	Congenital malformations, deformations and chromosomal abnormalities	Autosomal, Recessive
Deafness, Autosomal Recessive 35	608565	Estrogen-Related Receptor, Beta	Diseases of the ear and mastoid process	Autosomal, Recessive
Deafness, Autosomal Recessive 36, with or without Vestibular Involvement	609006	Espin	Diseases of the ear and mastoid process	Autosomal, Recessive
Chromosome 18q Deletion Syndrome	601808		Congenital malformations, deformations and chromosomal abnormalities	Autosomal, Dominant
Chromosomal Duplication Syndromes, Unclassified			Congenital malformations, deformations and chromosomal abnormalities
Wolf-Hirschhorn Syndrome	194190		Congenital malformations, deformations and chromosomal abnormalities
Chromosomal Deletion/Microdeletion Syndromes, Unclassified			Congenital malformations, deformations and chromosomal abnormalities
Chromosome Xq28 Duplication Syndrome	300815		Congenital malformations, deformations and chromosomal abnormalities	X-linked
Immunodeficiency, X-Linked, with Magnesium Defect, Epstein-Barr Virus Infection, and Neoplasia	300853	Magnesium Transporter 1	Diseases of the blood and blood-forming organs and certain disorders involving the immune mechanism	X-linked, Recessive
Potocki-Lupski Syndrome	610883		Congenital malformations, deformations and chromosomal abnormalities
Renal Hypodysplasia/Aplasia 4	619887	GDNF Family Receptor Alpha-1	Congenital malformations, deformations and chromosomal abnormalities	Autosomal, Recessive
Enhanced S-Cone Syndrome	268100	Nuclear Receptor Subfamily 2, Group E, Member 3;Neural Retina Leucine Zipper	Diseases of the eye and adnexa	Autosomal, Recessive
Cone-Rod Dystrophy 2	120970	Cone-Rod Homeobox-Containing Gene	Diseases of the eye and adnexa	Autosomal, Dominant
Night Blindness, Congenital Stationary, Type 1C	613216	Transient Receptor Potential Cation Channel, Subfamily M, Member 1	Diseases of the eye and adnexa	Autosomal, Recessive
Spinocerebellar Ataxia, Autosomal Recessive 20	616354	Sorting Nexin 14	Congenital malformations, deformations and chromosomal abnormalities	Autosomal, Recessive
Developmental Delay with Variable Intellectual Impairment and Behavioral Abnormalities	618430	Transcription Factor 20	Mental and behavioural disorders	Autosomal, Dominant
Pyruvate Dehydrogenase E1-Beta Deficiency	614111	Pyruvate Dehydrogenase, Beta Polypeptide	Endocrine, nutritional and metabolic diseases	Autosomal, Recessive
Joubert Syndrome 6	610688	Transmembrane Protein 67	Congenital malformations, deformations and chromosomal abnormalities	Autosomal, Recessive
Orofaciodigital Syndrome I	311200	OFD1 Centriole and Centriolar Satellite Protein	Congenital malformations, deformations and chromosomal abnormalities	X-linked, Dominant
Neuropathy, Hereditary Sensory and Autonomic, Type IX, with Developmental Delay	615031	Tectonin Beta-Propeller Repeat-Containing Protein 2	Diseases of the nervous system	Autosomal, Recessive
Orotic Aciduria	258900	Uridine Monophosphate Synthetase	Congenital malformations, deformations and chromosomal abnormalities	Autosomal, Recessive
Opioid Dependence, Susceptibility to, 1	610064	CRACDL Gene	Mental and behavioural disorders
Agammaglobulinemia, X-Linked	300755	Bruton Agammaglobulinemia Tyrosine Kinase	Diseases of the blood and blood-forming organs and certain disorders involving the immune mechanism	X-linked, Recessive
Ehlers-Danlos Syndrome, Classic-Like	606408	Tenascin XB	Congenital malformations, deformations and chromosomal abnormalities	Autosomal, Recessive
Myasthenic Syndrome, Congenital, 23, Presynaptic	618197	Solute Carrier Family 25 (Mitochondrial Carrier, Citrate Transporter), Member 1	Diseases of the nervous system	Autosomal, Recessive
Hyperinsulinemic Hypoglycemia, Familial, 5	609968	Insulin Receptor	Endocrine, nutritional and metabolic diseases	Autosomal, Dominant
Gilbert Syndrome	143500	Udp-Glycosyltransferase 1 Family, Polypeptide A1	Endocrine, nutritional and metabolic diseases	Autosomal, Recessive
Mannosidosis, Alpha B, Lysosomal	248500	Mannosidase, Alpha, Class 2b, Member 1	Endocrine, nutritional and metabolic diseases	Autosomal, Recessive
Hemorrhagic Destruction of the Brain, Subependymal Calcification, and Cataracts	613730	Junctional Adhesion Molecule 3	Diseases of the nervous system	Autosomal, Recessive
Combined Oxidative Phosphorylation Deficiency 23	616198	Gtp-Binding Protein 3	Endocrine, nutritional and metabolic diseases	Autosomal, Recessive
Human Immunodeficiency Virus Type 1, Susceptibility To	609423	Chemokine, CXC Motif, Ligand 12;Chemokine, CC Motif, Receptor 2	Diseases of the blood and blood-forming organs and certain disorders involving the immune mechanism
Gastric Cancer	613659		Neoplasms
Chediak-Higashi Syndrome	214500	Lysosomal Trafficking Regulator	Endocrine, nutritional and metabolic diseases	Autosomal, Recessive
Joubert Syndrome 16	614465	Transmembrane Protein 138	Congenital malformations, deformations and chromosomal abnormalities	Autosomal, Recessive
Factor XI Deficiency	612416		Diseases of the blood and blood-forming organs and certain disorders involving the immune mechanism	Autosomal, Recessive, Dominant
Lipodystrophy, Familial Partial, Type 6	615980	Lipase, Hormone-Sensitive	Congenital malformations, deformations and chromosomal abnormalities	Autosomal, Recessive
Succinyl-CoA:3-Oxoacid-CoA Transferase Deficiency	245050	3-Oxoacid CoA Transferase 1	Endocrine, nutritional and metabolic diseases	Autosomal, Recessive
46,XY Sex Reversal 6	613762	Mitogen-Activated Kinase Kinase Kinase 1	Congenital malformations, deformations and chromosomal abnormalities	Autosomal, Dominant
Osteopetrosis, Autosomal Recessive 8	615085	Sorting Nexin 10	Congenital malformations, deformations and chromosomal abnormalities	Autosomal, Recessive
Deafness, Autosomal Recessive 1A	220290	Gap Junction Protein, Beta-2	Diseases of the ear and mastoid process	Autosomal, Recessive
Mucopolysaccharidosis Type IIIA	252900	N-Sulfoglucosamine Sulfohydrolase	Endocrine, nutritional and metabolic diseases	Autosomal, Recessive
Hyperphosphatasia with mental retardation syndrome 4	615716	Post-GPI Attachment To Proteins 3	Congenital malformations, deformations and chromosomal abnormalities	Autosomal, Recessive
Congenital Disorder of Glycosylation, Type It	614921	Phosphoglucomutase 1	Endocrine, nutritional and metabolic diseases	Autosomal, Recessive
Chromosome 1q21.1 Duplication Syndrome	612475		Congenital malformations, deformations and chromosomal abnormalities	Autosomal, Dominant
Developmental and Epileptic Encephalopathy 92	617829	Gamma-Aminobutyric Acid Receptor, Beta-2	Diseases of the nervous system	Autosomal, Dominant
3-Methylglutaconic Aciduria, Type I	250950	AU-Specific RNA-Binding Protein	Endocrine, nutritional and metabolic diseases	Autosomal, Recessive
Complement Component 4B Deficiency	614379	Complement Component 4B	Diseases of the blood and blood-forming organs and certain disorders involving the immune mechanism	Autosomal, Recessive
Mental Retardation, Autosomal Dominant 43	616977	Human Immunodeficiency Virus Type 1 Enhancer-Binding Protein 2	Mental and behavioural disorders	Autosomal, Dominant
Mental Retardation, Autosomal Recessive 37	615493	Ankyrin 3	Diseases of the nervous system	Autosomal, Recessive
Neurodevelopmental Disorder with Hypotonia, Stereotypic Hand Movements, and Impaired Language	613443	MADS Box Transcription Enhancer Factor 2, Polypeptide C	Congenital malformations, deformations and chromosomal abnormalities	Autosomal, Dominant
Combined Oxidative Phosphorylation Deficiency 30	616974	tRNA Methyltransferase 10C, Mitochondrial RNAse P Subunit	Endocrine, nutritional and metabolic diseases	Autosomal, Recessive
Deafness, Autosomal Recessive 3	600316	Myosin XVA	Diseases of the ear and mastoid process	Autosomal, Recessive
Mental Retardation, Autosomal Recessive 44	615942	Methyltransferase-Like 23	Mental and behavioural disorders	Autosomal, Recessive
Mental Retardation, Autosomal Recessive 2	607417	Cereblon	Mental and behavioural disorders	Autosomal, Recessive
IFIH1-Associated Viral Respiratory Infection		Interferon-Induced Helicase C Domain-Containing Protein 1	Diseases of the respiratory system	Autosomal, Dominant
Intellectual Developmental Disorder, X-Linked 97	300803	Zinc Finger Protein 711	Mental and behavioural disorders	X-linked
Mental Retardation, Autosomal Dominant 54	617799	Calcium/Calmodulin-Dependent Protein Kinase II-Beta	Mental and behavioural disorders	Autosomal, Dominant
Neurodevelopmental Disorder with Spastic Paraplegia and Microcephaly	616281	Glutamate Pyruvate Transaminase 2	Diseases of the nervous system	Autosomal, Recessive
Acrodysostosis 1 with or without Hormone Resistance	101800	Protein Kinase, cAMP-Dependent, Regulatory, Type I, Alpha	Congenital malformations, deformations and chromosomal abnormalities	Autosomal, Dominant
Borjeson-Forssman-Lehmann Syndrome	301900	PHD Finger Protein 6	Congenital malformations, deformations and chromosomal abnormalities	X-linked, Recessive
Deafness, Autosomal Recessive 4, with Enlarged Vestibular Aqueduct	600791	Solute Carrier Family 26, Member 4	Diseases of the ear and mastoid process	Autosomal, Recessive
Pendred Syndrome	274600	Solute Carrier Family 26, Member 4	Endocrine, nutritional and metabolic diseases	Autosomal, Recessive
Renpenning Syndrome 1	309500	Polyglutamine-Binding Protein 1	Mental and behavioural disorders	X-linked, Recessive
Autism, Susceptibility to, X-Linked 3	300496	Methyl-CpG Binding Protein 2	Mental and behavioural disorders	X-linked
Neurodevelopmental Deficit, Growth Failure, and Skeletal Abnormalities		VPS26 Endosomal Protein-Sorting Factor C	Congenital malformations, deformations and chromosomal abnormalities	Autosomal, Recessive
ITFG2 Associated Neurodevelopmental Disorder		Integrin-Alpha FG-Gap Repeat-Containing Protein 2	Congenital malformations, deformations and chromosomal abnormalities	Autosomal, Recessive
Bloom Syndrome	210900	RECQ Protein-Like 3	Congenital malformations, deformations and chromosomal abnormalities	Autosomal, Recessive
Pseudo-TORCH Syndrome1	251290	Occludin	Congenital malformations, deformations and chromosomal abnormalities	Autosomal, Recessive
Cockayne Syndrome, Type A	216400	Excision-Repair Cross-Complementing, Group 8	Congenital malformations, deformations and chromosomal abnormalities	Autosomal, Recessive
Gaze Palsy, Familial Horizontal, with Progressive Scoliosis	607313	Roundabout Guidance Receptor 3	Diseases of the eye and adnexa	Autosomal, Recessive
Spastic Paraplegia 51, Autosomal Recessive	613744	Adaptor-Related Protein Complex 4, Epsilon-1 Subunit	Diseases of the nervous system	Autosomal, Recessive
Meckel Syndrome 12	616258	Kinesin Family Member 14	Congenital malformations, deformations and chromosomal abnormalities	Autosomal, Recessive
Kaufman Oculocerebrofacial Syndrome	244450	Ubiquitin-Protein Ligase E3B	Congenital malformations, deformations and chromosomal abnormalities	Autosomal, Recessive
Seizures, Sensorineural Deafness, Ataxia, Mental Retardation, and Electrolyte Imbalance	612780	Potassium Channel, Inwardly Rectifying, Subfamily J, Member 10	Diseases of the nervous system	Autosomal, Recessive
Hypoparathyroidism, Familial Isolated, 1	146200	Parathyroid Hormone	Endocrine, nutritional and metabolic diseases	Autosomal, Recessive, Dominant
Spastic Paralysis, Infantile-Onset Ascending	607225	Alsin Rho Guanine Nucleotide Exchange Factor Als2	Diseases of the nervous system	Autosomal, Recessive
Stickler Syndrome, Type V	614284	Collagen, Type IX, Alpha-2	Congenital malformations, deformations and chromosomal abnormalities	Autosomal, Recessive
Schindler Disease, Type I	609241	N-Acetyl-Alpha-D-Galactosaminidase	Endocrine, nutritional and metabolic diseases	Autosomal, Recessive
Glycine Encephalopathy	605899	Glycine Decarboxylase	Endocrine, nutritional and metabolic diseases	Autosomal, Recessive
Aromatic L-Amino Acid Decarboxylase Deficiency	608643	Dopa Decarboxylase	Diseases of the nervous system	Autosomal, Recessive
Carnitine Palmitoyltransferase I Deficiency	255120	Carnitine Palmitoyltransferase I, Liver	Endocrine, nutritional and metabolic diseases	Autosomal, Recessive
Mucopolysaccharidosis Type VI	253200	Arylsulfatase B	Endocrine, nutritional and metabolic diseases	Autosomal, Recessive
Asparagine Synthetase Deficiency	615574	Asparagine Synthetase	Endocrine, nutritional and metabolic diseases	Autosomal, Recessive
Hypomagnesemia 1, Intestinal	602014	Transient Receptor Potential Cation Channel, Subfamily M, Member 6	Endocrine, nutritional and metabolic diseases	Autosomal, Recessive
Mental Retardation, Autosomal Recessive 36	615286	Adenosine Deaminase, tRNA-Specific, 3	Congenital malformations, deformations and chromosomal abnormalities	Autosomal, Recessive
Leber Congenital Amaurosis 2	204100	Retinal Pigment Epithelium-Specific Protein, 65-kD	Diseases of the eye and adnexa	Autosomal, Recessive
Neurodegeneration, Childhood-Onset, Stress-Induced, with Variable Ataxia and Seizures	618170	ADP-Ribosylhydrolase-Like 2	Diseases of the nervous system	Autosomal, Recessive
Hypoparathyroidism-Retardation-Dysmorphism Syndrome	241410	Tubulin-Specific Chaperone E	Endocrine, nutritional and metabolic diseases	Autosomal, Recessive
Myopathy, Congenital, Bailey-Bloch	255995	SH3 and Cysteine-Rich Domains 3	Diseases of the nervous system	Autosomal, Recessive
Microcephaly, Primary Autosomal Recessive, 1	251200	Microcephalin 1	Congenital malformations, deformations and chromosomal abnormalities	Autosomal, Recessive
Spastic Paraplegia 52, Autosomal Recessive	614067	Adaptor-Related Protein Complex 4, Sigma-1 Subunit	Diseases of the nervous system	Autosomal, Recessive
Hypotrichosis 8	278150	Lysophosphatidic Acid Receptor 6	Congenital malformations, deformations and chromosomal abnormalities	Autosomal, Recessive
Myopathy with Extrapyramidal Signs	615673	Mitochondrial Calcium Uptake Protein 1	Diseases of the nervous system	Autosomal, Recessive
Neuropathy, Hereditary Sensory and Autonomic, Type V	608654	Nerve Growth Factor	Diseases of the nervous system	Autosomal, Recessive
Joubert Syndrome 21	615636	Centrosome Spindle Pole-Associated Protein 1	Congenital malformations, deformations and chromosomal abnormalities	Autosomal, Recessive
Intellectual Developmental Disorder with Cardiac Defects and Dysmorphic Facies	618316	Transmembrane Protein 94	Congenital malformations, deformations and chromosomal abnormalities	Autosomal, Recessive
Multiple Mitochondrial Dysfunctions Syndrome 3	615330	Iron-Sulfur Cluster Assembly Factor IBA57	Endocrine, nutritional and metabolic diseases	Autosomal, Recessive
Mitochondrial Complex III Deficiency, Nuclear Type 1	124000	BCS1 Homolog, Ubiquinol-Cytochrome C Reductase Complex Chaperone	Endocrine, nutritional and metabolic diseases	Autosomal, Recessive
GRACILE Syndrome	603358	BCS1 Homolog, Ubiquinol-Cytochrome C Reductase Complex Chaperone	Endocrine, nutritional and metabolic diseases	Autosomal, Recessive
Methylmalonic Aciduria, cblB Type	251110	Metabolism of Cobalamin Associated B	Endocrine, nutritional and metabolic diseases	Autosomal, Recessive
Methylmalonic Aciduria and Homocystinuria, cblC Type	277400	Metabolism of Cobalamin Associated C	Endocrine, nutritional and metabolic diseases	Autosomal, Recessive
Coronary Artery Disease, Autosomal Dominant, 1	608320	Glutathione S-Transferase, Mu-1; Glutathione S-Transferase, Theta-1; WD Repeat-Containing Protein 12; Apolipoprotein C-I; Testis Expressed 41; Junctional Cadherin 5-Associated Protein; Muscle Ras Viral Oncogene Homolog; Collagen, Type IV, Alpha-2; Kinase Suppressor Of Ras 2; Vesicle-Associated Membrane Protein 8; LOC105371814; Histone Deacetylase 9; Plasminogen; Lipase A, Lysosomal Acid; Lipoprot…	Diseases of the circulatory system	Autosomal, Dominant
Mannosidosis, Beta A, Lysosomal	248510	Mannosidase, Beta A, Lysosomal	Endocrine, nutritional and metabolic diseases	Autosomal, Recessive
Gaucher Disease, Type II	230900		Endocrine, nutritional and metabolic diseases	Autosomal, Recessive
Mucolipidosis III Gamma	252605	N-Acetylglucosamine-1-Phosphotransferase, Gamma Subunit	Endocrine, nutritional and metabolic diseases	Autosomal, Recessive
Impaired Intellectual Development and Distinctive Facial Features with or without Cardiac Defects	616789	Mediator Complex Subunit 13-Like	Congenital malformations, deformations and chromosomal abnormalities	Autosomal, Dominant
Cerebral Arteriopathy, Autosomal Dominant, with Subcortical Infarcts and Leukoencephalopathy	125310	Notch Receptor 3	Diseases of the circulatory system	Autosomal, Dominant
Omodysplasia 2	164745	Frizzled Class Receptor 2	Congenital malformations, deformations and chromosomal abnormalities	Autosomal, Dominant
Butyrylcholinesterase Deficiency	617936	Butyrylcholinesterase	Endocrine, nutritional and metabolic diseases	Autosomal, Recessive
Cholestasis, Progressive Familial Intrahepatic, 2	601847	ATP Binding Cassette, Subfamily B, Member 11	Diseases of the digestive system	Autosomal, Recessive
Alpha-Methylacyl-CoA Racemase Deficiency	614307	Alpha-Methylacyl-CoA Racemase	Diseases of the digestive system	Autosomal, Recessive
Developmental and Epileptic Encephalopathy 64	618004	RHO-Related BTB Domain-Containing Protein 2	Diseases of the nervous system	Autosomal, Dominant
Crigler-Najjar Syndrome, Type II	606785	Udp-Glycosyltransferase 1 Family, Polypeptide A1	Endocrine, nutritional and metabolic diseases	Autosomal, Recessive
Diabetes Mellitus, Permanent Neonatal	606176	Glucokinase	Certain conditions originating in the perinatal period	Autosomal, Recessive
Cardiomyopathy, Dilated, 1A	115200		Diseases of the circulatory system	Autosomal, Recessive, Dominant
Charcot-Marie-Tooth Disease, Axonal, Type 2O	614228	Dynein, Cytoplasmic 1, Heavy Chain 1	Diseases of the nervous system	Autosomal, Dominant
Mental Retardation, Autosomal Dominant 22	612337	Zinc Finger- and BTB Domain-Containing Protein 18	Congenital malformations, deformations and chromosomal abnormalities	Autosomal, Dominant
Mental Retardation, Autosomal Dominant 7	614104	Dual-Specificity Tyrosine Phosphorylation-Regulated Kinase 1A	Congenital malformations, deformations and chromosomal abnormalities	Autosomal, Dominant
Intellectual Developmental Disorder with Persistence of Fetal Hemoglobin	617101	BAF Chromatin Remodeling Complex Subunit BCL11A	Congenital malformations, deformations and chromosomal abnormalities	Autosomal, Dominant
Skraban-Deardorff Syndrome	617616	WD Repeat-Containing Protein 26	Congenital malformations, deformations and chromosomal abnormalities	Autosomal, Dominant
Okur-Chung Neurodevelopmental Syndrome	617062	Casein Kinase II, Alpha-1	Congenital malformations, deformations and chromosomal abnormalities	Autosomal, Dominant
Neurodevelopmental Disorder with Coarse Facies and Mild Distal Skeletal Abnormalities	618505	Lysine Demethylase 6B	Congenital malformations, deformations and chromosomal abnormalities	Autosomal, Dominant
KBG Syndrome	148050	Ankyrin Repeat Domain-Containing Protein 11	Congenital malformations, deformations and chromosomal abnormalities	Autosomal, Dominant
Desanto-Shinawi Syndrome	616708	WW Domain-Containing Adaptor with Coiled-Coil Region	Congenital malformations, deformations and chromosomal abnormalities	Autosomal, Dominant
CEBALID Syndrome	618774	MN1 Protooncogene, Transcriptional Regulator	Congenital malformations, deformations and chromosomal abnormalities	Autosomal, Dominant
Mental Retardation, Autosomal Dominant 23	615761	Set Domain-Containing Protein 5	Congenital malformations, deformations and chromosomal abnormalities	Autosomal, Dominant
Holoprosencephaly 7	610828	Patched 1	Congenital malformations, deformations and chromosomal abnormalities	Autosomal, Dominant
Cleidocranial Dysplasia	119600	Runt-Related Transcription Factor 2	Congenital malformations, deformations and chromosomal abnormalities	Autosomal, Dominant
Leukodystrophy, Hypomyelinating, 6	612438	Tubulin, Beta-4A	Endocrine, nutritional and metabolic diseases	Autosomal, Dominant
Epileptic Encephalopathy, Early Infantile, 2	300672	Cyclin-Dependent Kinase-Like 5	Diseases of the nervous system	X-linked, Dominant
Thyroid Dyshormonogenesis 2A	274500	Thyroid Peroxidase	Endocrine, nutritional and metabolic diseases	Autosomal, Recessive
Mental Retardation, Autosomal Dominant 21	615502	CCCTC-Binding Factor	Congenital malformations, deformations and chromosomal abnormalities	Autosomal, Dominant
Mental Retardation, Autosomal Dominant 57	618050	Tousled-Like Kinase 2	Mental and behavioural disorders	Autosomal, Dominant
Thyroid Dyshormonogenesis 3	274700	Thyroglobulin	Endocrine, nutritional and metabolic diseases	Autosomal, Recessive
Coffin-Siris Syndrome 1	135900	AT-Rich Interaction Domain-Containing Protein 1B	Congenital malformations, deformations and chromosomal abnormalities	Autosomal, Dominant
Cortical Dysplasia, Complex, with Other Brain Malformations 2	615282	Kinesin Family Member 5C	Congenital malformations, deformations and chromosomal abnormalities	Autosomal, Dominant
Cowden Syndrome 1	158350	Phosphatase and Tensin Homolog	Congenital malformations, deformations and chromosomal abnormalities	Autosomal, Dominant
Kabuki Syndrome 1	147920	Lysine-Specific Methyltransferase 2D	Congenital malformations, deformations and chromosomal abnormalities	Autosomal, Dominant
Myhre Syndrome	139210	SMAD Family Member 4	Congenital malformations, deformations and chromosomal abnormalities	Autosomal, Dominant
Schuurs-Hoeijmakers Syndrome	615009	Phosphofurin Acidic Cluster Sorting Protein 1	Congenital malformations, deformations and chromosomal abnormalities	Autosomal, Dominant
Stankiewicz-Isidor Syndrome	617516	Proteasome 26S Subunit, Non-ATPase, 12	Congenital malformations, deformations and chromosomal abnormalities	Autosomal, Dominant
Arboleda-Tham Syndrome	616268	Lysine Acetyltransferase 6A	Congenital malformations, deformations and chromosomal abnormalities	Autosomal, Dominant
Drug Metabolism, Poor, CYP2D6-Related	608902	Cytochrome P450, Subfamily IID, Polypeptide 6	Endocrine, nutritional and metabolic diseases	Autosomal, Recessive
Leber Congenital Amaurosis 8	613835	Crumbs, Drosophila, Homolog of, 1	Diseases of the eye and adnexa	Autosomal, Recessive
Mitochondrial Short-Chain Enoyl-CoA Hydratase 1 Deficiency	616277	Enoyl-CoA Hydratase, Short-Chain, 1, Mitochondrial	Endocrine, nutritional and metabolic diseases	Autosomal, Recessive
Microcephaly-Micromelia Syndrome	251230	Downstream Neighbor of Son	Congenital malformations, deformations and chromosomal abnormalities	Autosomal, Recessive
Nephrotic Syndrome, Type 7	615008	Diacylglycerol Kinase, Epsilon, 64-kD	Diseases of the blood and blood-forming organs and certain disorders involving the immune mechanism	Autosomal, Recessive
Ichthyosis Congenita, Harlequin Fetus Type	242500	ATP-Binding Cassette, Subfamily A, Member 12	Congenital malformations, deformations and chromosomal abnormalities	Autosomal, Recessive
Cutis Laxa, Autosomal Dominant 3	616603	Aldehyde Dehydrogenase 18 Family, Member A1	Congenital malformations, deformations and chromosomal abnormalities	Autosomal, Dominant
Hypomagnesemia 5, Renal, with or without Ocular Involvement	248190	Claudin 19	Endocrine, nutritional and metabolic diseases	Autosomal, Recessive
Arthrogryposis, Distal, Type 5D	615065	Endothelin-Converting Enzyme-Like 1	Congenital malformations, deformations and chromosomal abnormalities	Autosomal, Recessive
Fraser Syndrome 1	219000	FRAS1 Gene	Congenital malformations, deformations and chromosomal abnormalities	Autosomal, Recessive
Mitchell-Riley Syndrome	615710	Regulatory Factor X, 6	Congenital malformations, deformations and chromosomal abnormalities	Autosomal, Recessive
Diabetes Insipidus, Nephrogenic, Autosomal	125800	Aquaporin 2	Diseases of the genitourinary system	Autosomal, Recessive, Dominant
Multiple Acyl-CoA Dehydrogenation Deficiency	231680	Electron Transfer Flavoprotein Dehydrogenase	Endocrine, nutritional and metabolic diseases	Autosomal, Recessive
Alpha-Methylacetoacetic Aciduria	203750	Acetyl-CoA Acetyltransferase 1	Endocrine, nutritional and metabolic diseases	Autosomal, Recessive
3-Methylcrotonyl-CoA Carboxylase 2 Deficiency	210210	3-Methylcrotonyl-CoA Carboxylase 2	Endocrine, nutritional and metabolic diseases	Autosomal, Recessive
Immunodeficiency 9	612782	ORAI Calcium Release-Activated Calcium Modulator 1	Diseases of the blood and blood-forming organs and certain disorders involving the immune mechanism	Autosomal, Recessive
Hepatocellular Carcinoma	114550	Transaldolase 1	Neoplasms
Citrullinemia, Classic	215700	Argininosuccinate Synthetase 1	Endocrine, nutritional and metabolic diseases	Autosomal, Recessive
Body Mass Index Quantitative Trait Locus 20	618406	Melanocortin 4 Receptor	Endocrine, nutritional and metabolic diseases	Autosomal, Recessive, Dominant
Retinoschisis 1, X-Linked, Juvenile	312700	Retinoschisin	Congenital malformations, deformations and chromosomal abnormalities	X-linked, Recessive
Retinitis Pigmentosa 13	600059	Pre-mRNA-Processing Factor 8	Diseases of the eye and adnexa	Autosomal, Dominant
Achromatopsia 4	613856	Guanine Nucleotide-Binding Protein, Alpha-Transducing Activity Polypeptide 2	Diseases of the eye and adnexa	Autosomal, Recessive
Desbuquois Dysplasia 2	615777	Xylosyltransferase 1	Congenital malformations, deformations and chromosomal abnormalities	Autosomal, Recessive
Knobloch Syndrome 1	267750	Collagen, Type XVIII, Alpha-1	Congenital malformations, deformations and chromosomal abnormalities	Autosomal, Recessive
Jalili Syndrome	217080	Cyclin M4	Diseases of the eye and adnexa	Autosomal, Recessive
Achromatopsia 3	262300	Cyclic Nucleotide-Gated Channel, Beta-3	Diseases of the eye and adnexa	Autosomal, Recessive
Achromatopsia 2	216900	Cyclic Nucleotide-Gated Channel, Alpha-3	Diseases of the eye and adnexa	Autosomal, Recessive
Hypotrichosis, Congenital, with Juvenile Macular Dystrophy	601553	Cadherin 3	Congenital malformations, deformations and chromosomal abnormalities	Autosomal, Recessive
Macular Dystrophy, Vitelliform, 2	153700	Bestrophin 1	Diseases of the eye and adnexa	Autosomal, Dominant
Alstrom Syndrome	203800	ALMS1 Centrosome and Basal Body Associated Protein	Endocrine, nutritional and metabolic diseases	Autosomal, Recessive
Microcornea, Myopic Chorioretinal Atrophy, And Telecanthus	615458	A Disintegrin-Like and Metalloproteinase with Thrombospondin Type 1 Motif, 18	Congenital malformations, deformations and chromosomal abnormalities	Autosomal, Recessive
Hydrocephalus, congenital, 2, with or without brain or eye anomalies	615219	Multiple PDZ Domain Protein	Congenital malformations, deformations and chromosomal abnormalities	Autosomal, Recessive
Steel Syndrome	615155	Collagen, Type XXVII, Alpha-1	Congenital malformations, deformations and chromosomal abnormalities	Autosomal, Recessive
Retinitis Pigmentosa 56	613581	Interphotoreceptor Matrix Proteoglycan 2	Diseases of the eye and adnexa	Autosomal, Recessive
Cerebellar Ataxia, Mental Retardation, and Dysequilibrium Syndrome 2	610185	WD Repeat-Containing Protein 81	Diseases of the nervous system	Autosomal, Recessive
Deafness, Autosomal Recessive 16	603720	Stereocilin	Diseases of the ear and mastoid process	Autosomal, Recessive
Leukodystrophy, Hypomyelinating, 9	616140	Arginyl-tRNA Synthetase 1	Endocrine, nutritional and metabolic diseases	Autosomal, Recessive
Spastic Paraplegia 20, Autosomal Recessive	275900	Spartin	Diseases of the nervous system	Autosomal, Recessive
Renal Tubular Acidosis, Distal, with Progressive Nerve Deafness	267300	Forkhead Box I1	Diseases of the genitourinary system	Autosomal, Recessive
Hypocalciuric Hypercalcemia, Familial, Type III	600740	Adaptor-Related Protein Complex 2, Sigma-1 Subunit	Endocrine, nutritional and metabolic diseases	Autosomal, Dominant
Glycogen Storage Disease I	232200	Glucose-6-Phosphatase, Catalytic	Endocrine, nutritional and metabolic diseases	Autosomal, Recessive
Pancreatic Agenesis 2	615935	Pancreas Transcription Factor 1, Alpha Subunit	Congenital malformations, deformations and chromosomal abnormalities	Autosomal, Recessive
Coumarin Resistance	122700	Vitamin K Epoxide Reductase Complex, Subunit 1		Autosomal, Dominant
Hypertrophic Neuropathy of Dejerine-Sottas	145900	Periaxin	Diseases of the nervous system	Autosomal, Recessive, Dominant
Familial Mediterranean Fever, Autosomal Dominant	134610	MEFV Innate Immunity Regulator, Pyrin	Endocrine, nutritional and metabolic diseases	Autosomal, Dominant
Glanzmann Thrombasthenia	273800		Diseases of the blood and blood-forming organs and certain disorders involving the immune mechanism	Autosomal, Recessive
Pineal Hyperplasia, Insulin-Resistant Diabetes Mellitus, and Somatic Abnormalities	262190	Insulin Receptor	Endocrine, nutritional and metabolic diseases	Autosomal, Recessive
Vici Syndrome	242840	Ectopic P-Granules Autophagy Protein 5, C. Elegans, Homolog of	Congenital malformations, deformations and chromosomal abnormalities	Autosomal, Recessive
Adrenoleukodystrophy	300100	ATP-Binding Cassette, Subfamily D, Member 1	Endocrine, nutritional and metabolic diseases	X-linked, Recessive
Ichthyosis, Congenital, Autosomal Recessive 4A	601277	ATP-Binding Cassette, Subfamily A, Member 12	Congenital malformations, deformations and chromosomal abnormalities	Autosomal, Recessive
Deafness, Autosomal Recessive 2	600060	Myosin VIIA	Diseases of the ear and mastoid process	Autosomal, Recessive
Bile Acid Synthesis Defect, Congenital, 2	235555	Aldo-Keto Reductase Family 1, Member D1	Diseases of the digestive system	Autosomal, Recessive
Focal Segmental Glomerulosclerosis 1	603278		Diseases of the genitourinary system	Autosomal, Recessive, Dominant
Farber Lipogranulomatosis	228000	N-Acylsphingosine Amidohydrolase 1	Endocrine, nutritional and metabolic diseases	Autosomal, Recessive
MASA Syndrome	303350	L1 Cell Adhesion Molecule	Congenital malformations, deformations and chromosomal abnormalities	X-linked, Recessive
Adrenal Hypoplasia, Congenital	300200	Nuclear Receptor Subfamily 0, Group B, Member 1	Congenital malformations, deformations and chromosomal abnormalities	X-linked, Recessive
Ichthyosis, Congenital, Autosomal Recessive 11	602400	Suppression of Tumorigenicity 14	Congenital malformations, deformations and chromosomal abnormalities	Autosomal, Recessive
Tyrosinemia, Type I	276700	Fumarylacetoacetate Hydrolase	Endocrine, nutritional and metabolic diseases	Autosomal, Recessive
Cold-Induced Sweating Syndrome 1	272430	Cytokine Receptor-Like Factor 1	Diseases of the nervous system	Autosomal, Recessive
Sulfocysteinuria	272300	Sulfite Oxidase	Endocrine, nutritional and metabolic diseases	Autosomal, Recessive
Immunodeficiency 15B	615592	Inhibitor of Nuclear Factor Kappa-B Kinase, Subunit Beta	Diseases of the blood and blood-forming organs and certain disorders involving the immune mechanism	Autosomal, Recessive
Rothmund-Thomson Syndrome	268400	RECQ Protein-Like 4	Congenital malformations, deformations and chromosomal abnormalities	Autosomal, Recessive
Cerebral Palsy, Spastic Quadriplegic 3	617008	Adducin 3	Diseases of the nervous system	Autosomal, Recessive
Muscular Dystrophy, Limb-Girdle, Autosomal Recessive 18	615356	Trafficking Protein Particle Complex, Subunit 11	Diseases of the nervous system	Autosomal, Recessive
Left Ventricular Noncompaction 10	615396	Myosin-Binding Protein C, Cardiac	Diseases of the circulatory system	Autosomal, Dominant
Bile Acid Synthesis Defect, Congenital, 1	607765	3-Beta-Hydroxy-Delta-5-C27-Steroid Oxidoreductase	Diseases of the digestive system	Autosomal, Recessive
ACTH Deficiency, Isolated	201400	T-Box Transcription Factor 19	Endocrine, nutritional and metabolic diseases	Autosomal, Recessive
Urocanase Deficiency	276880	Urocanase Domain-Containing Protein 1	Endocrine, nutritional and metabolic diseases	Autosomal, Recessive
Multiple Sulfatase Deficiency	272200	Sulfatase-Modifying Factor 1	Endocrine, nutritional and metabolic diseases	Autosomal, Recessive
Mitochondrial DNA Depletion Syndrome 7 (Hepatocerebral Type)	271245	Twinkle mtDNA Helicase	Diseases of the nervous system	Autosomal, Recessive
Leigh Syndrome	256000	Complex I, Subunit ND5	Diseases of the nervous system	Autosomal, Mitochondrial, Recessive
Congenital Disorder of Glycosylation, Type Il	608776	ALG9, S. Cerevisiae, Homolog of	Endocrine, nutritional and metabolic diseases	Autosomal, Recessive
Cardiomyopathy, Dilated, 1G	604145	Titin	Diseases of the circulatory system	Autosomal, Dominant
Hypoparathyroidism, Sensorineural Deafness, and Renal Disease	146255	GATA-Binding Protein 3	Congenital malformations, deformations and chromosomal abnormalities	Autosomal, Dominant
Seizures, Benign Familial Neonatal, 1	121200	Potassium Channel, Voltage-Gated, KQT-Like Subfamily, Member 2	Diseases of the nervous system	Autosomal, Dominant
Cardiac Arrhythmia, Ankyrin-B-Related	600919	Ankyrin 2	Diseases of the circulatory system	Autosomal, Dominant
Cholestasis, Benign Recurrent Intrahepatic, 1	243300	ATPase, Class I, Type 8B, Member 1	Diseases of the digestive system	Autosomal, Recessive
Encephalopathy, Ethylmalonic	602473	ETHE1 Gene	Endocrine, nutritional and metabolic diseases	Autosomal, Recessive
Spastic Ataxia 4, Autosomal Recessive	613672	Mitochondrial Poly(A) Polymerase	Diseases of the nervous system	Autosomal, Recessive
Leber Congenital Amaurosis 6	613826	Retinitis Pigmentosa GTPase Regulator-Interacting Protein	Diseases of the eye and adnexa	Autosomal, Recessive
Peroxisome Biogenesis Disorder 4A (Zellweger)	614862	Peroxisome Biogenesis Factor 6	Congenital malformations, deformations and chromosomal abnormalities	Autosomal, Recessive
Peroxisome Biogenesis Disorder 8B	614877	Peroxisome Biogenesis Factor 16	Endocrine, nutritional and metabolic diseases	Autosomal, Recessive
Thrombophilia due to thrombin defect	188050		Diseases of the circulatory system	Autosomal, Dominant
Myasthenic Syndrome, Congenital, 2A, Slow-Channel	616313	Cholinergic Receptor, Nicotinic, Beta Polypeptide 1	Diseases of the nervous system	Autosomal, Dominant
Peeling Skin Syndrome 5	617115	SERPIN Family B, Member 8	Congenital malformations, deformations and chromosomal abnormalities	Autosomal, Recessive
Pulmonary Disease, Chronic Obstructive	606963	Surfactant, Pulmonary-Associated Protein D	Diseases of the respiratory system
Neuropathy, Hereditary Sensory and Autonomic, Type IIB	613115	Reticulophagy Regulator 1	Diseases of the nervous system	Autosomal, Recessive
Ichthyosiform Erythroderma, Congenital, Nonbullous, 1	242100	Arachidonate 12-Lipoxygenase, R Type	Congenital malformations, deformations and chromosomal abnormalities	Autosomal, Recessive
Niemann-Pick Disease, Type B	607616	Sphingomyelin Phosphodiesterase 1, Acid Lysosomal	Endocrine, nutritional and metabolic diseases	Autosomal, Recessive
Amegakaryocytic Thrombocytopenia, Congenital	604498		Diseases of the blood and blood-forming organs and certain disorders involving the immune mechanism	Autosomal, Recessive
Achalasia-Addisonianism-Alacrima Syndrome	231550		Mental and behavioural disorders	Autosomal, Recessive
Fructose-1,6-Bisphophatase Deficiency	229700	Fructose-1,6-Bisphosphatase 1	Endocrine, nutritional and metabolic diseases	Autosomal, Recessive
Factor X Deficiency	227600		Diseases of the blood and blood-forming organs and certain disorders involving the immune mechanism	Autosomal, Recessive
Hyperekplexia, Hereditary 1	149400	Glycine Receptor, Alpha-1 Subunit	Diseases of the nervous system	Autosomal, Recessive, Dominant
Ceroid Lipofuscinosis, Neuronal, 3	204200	CLN3 Gene	Endocrine, nutritional and metabolic diseases	Autosomal, Recessive
Diarrhea 1, Secretory Chloride, Congenital	214700	Solute Carrier Family 26, Member 3	Diseases of the digestive system	Autosomal, Recessive
Dowling-Degos Disease 1	179850		Diseases of the skin and subcutaneous tissue	Autosomal, Dominant
Pyloric Stenosis, Infantile Hypertrophic 1	179010		Congenital malformations, deformations and chromosomal abnormalities	Autosomal, Dominant
Ocular Cicatricial Pemphigoid	164185		Diseases of the skin and subcutaneous tissue	Autosomal, Dominant
Dystrophia Myotonica 1	160900		Diseases of the nervous system	Autosomal, Dominant
Leiomyomatosis and renal cell cancer	150800		Neoplasms	Autosomal, Dominant
Hashimoto Thyroiditis	140300	Solute Carrier Family 26, Member 4	Endocrine, nutritional and metabolic diseases	Autosomal, Dominant
Guillain-Barre Syndrome, Familial	139393		Diseases of the nervous system	Autosomal, Dominant
Split-Hand/Foot Malformation with Long Bone Deficiency 1	119100		Congenital malformations, deformations and chromosomal abnormalities	Autosomal, Dominant
Cardiomyopathy, Familial Restrictive, 1	115210		Diseases of the circulatory system	Autosomal, Dominant
Atherosclerosis Susceptibility	108725		Diseases of the circulatory system	Autosomal, Dominant
Congenital Disorder of Glycosylation, Type Ib	602579	Mannosephosphate Isomerase	Endocrine, nutritional and metabolic diseases	Autosomal, Recessive
Carbamoyl Phosphate Synthetase I Deficiency, Hyperammonemia due to	237300	Carbamoyl Phosphate Synthetase I	Endocrine, nutritional and metabolic diseases	Autosomal, Recessive
Surfactant Metabolism Dysfunction, Pulmonary, 1	265120	Surfactant, Pulmonary-Associated Protein B	Certain conditions originating in the perinatal period	Autosomal, Recessive
Diabetes Mellitus, Permanent Neonatal, 3	618857	ATP-Binding Cassette, Subfamily C, Member 8	Certain conditions originating in the perinatal period	Autosomal, Recessive, Dominant
Hyperinsulinemic Hypoglycemia, Familial, 3	602485	Glucokinase	Endocrine, nutritional and metabolic diseases	Autosomal, Dominant
Hypercholesterolemia, Autosomal Dominant, 3	603776	Proprotein Convertase, Subtilisin/Kexin-Type, 9	Endocrine, nutritional and metabolic diseases	Autosomal, Dominant
Wiedemann-Steiner Syndrome	605130	Lysine-Specific Methyltransferase 2A	Congenital malformations, deformations and chromosomal abnormalities	Autosomal, Dominant
